# Supplementary material for: Tracing the Holocene hybrid origin of cultivated walnut in southwestern China
Source: For Res (Fayettev). 2026 May 15;6:e018. doi: 10.48130/forres-0026-0018 (PMC13253123; doi:10.48130/forres-0026-0018)
Supplement: Supplementary file 1 — Supplementary data to this article can be found online. [file forres-0026-0018-S1.zip]

Archive with 14 entries (14 files):
- 10.48130_forres-0026-0018-Suppl-FigureS1.pdf
- 10.48130_forres-0026-0018-Suppl-FigureS2.pdf
- 10.48130_forres-0026-0018-Suppl-FigureS3.pdf
- 10.48130_forres-0026-0018-Suppl-FigureS4.pdf
- 10.48130_forres-0026-0018-Suppl-TableS1.xlsx
- 10.48130_forres-0026-0018-Suppl-TableS10.xlsx
- 10.48130_forres-0026-0018-Suppl-TableS2.xlsx
- 10.48130_forres-0026-0018-Suppl-TableS3.xlsx
- 10.48130_forres-0026-0018-Suppl-TableS4.xlsx
- 10.48130_forres-0026-0018-Suppl-TableS5.xlsx
- 10.48130_forres-0026-0018-Suppl-TableS6.xlsx
- 10.48130_forres-0026-0018-Suppl-TableS7.xlsx
- 10.48130_forres-0026-0018-Suppl-TableS8.xlsx
- 10.48130_forres-0026-0018-Suppl-TableS9.xlsx
