# Supplementary material for: Tracing the Holocene hybrid origin of cultivated walnut in southwestern China
Source: For Res (Fayettev). 2026 May 15;6:e018. doi: 10.48130/forres-0026-0018 (PMC13253123; doi:10.48130/forres-0026-0018)
Supplement: Supplementary file 1 — Supplementary data to this article can be found online. [file forres-0026-0018-S1.zip › 10.48130_forres-0026-0018-Suppl-TableS1.xlsx]

## Sheet: Table S1
Table S1. Detailed sampling information and genetic diversity of 42 Juglans regia and 81 J. sigillata populations.
Code	ID	Species	Locality (County, Province)	Latitude (°N)	Longitude (°E)	Elevation (m)	N1	N2	NT	NP	NA	NE	HO	HE	uHE	AR	FIS	Group	References
WLZR	1	Juglans regia	Liangzhou, Gansu	37.9333	102.647	1528	30	30	88	0	2.83871	1.78427	0.396119	0.376755	0.383195	1.76332	-0.034	JR	[1]
YFR	2	Juglans regia	Fenyang, Shanxi	37.2879	111.569	1195	30	30	75	0	2.41935	1.71124	0.323387	0.327918	0.333558	1.68158	0.031	JR	[1]
WAR	3	Juglans regia	Wuan, Hebei	36.8606	113.833	805	30	30	80	0	2.58065	1.79046	0.356989	0.362921	0.369072	1.72931	0.033	JR	[1]
MLZR	4	Juglans regia	Minhe, Qinghai	36.181	102.909	1898	30	30	87	0	2.80645	1.79759	0.358118	0.374501	0.380893	1.76345	0.061	JR	[1]
Liuj11248	5	Juglans regia	Huining, Gansu	36.1194	104.942	1578	6	6	65	0	2.09677	1.56426	0.274194	0.294064	0.323477	1.7304	0.167	JR	[1]
KYR	6	Juglans regia	Jainca, Qinghai	36.0657	101.909	2069	30	30	92	0	2.96774	1.87838	0.332888	0.39983	0.406618	1.81882	0.184	JR	[1]
QCR	7	Juglans regia	Qingcheng, Gansu	35.985	107.846	1322	30	30	83	0	2.67742	1.78347	0.329477	0.377536	0.383948	1.756	0.144	JR	[1]
WQR	8	Juglans regia	Zhengning, Gansu	35.3789	108.399	1291	30	30	81	0	2.6129	1.74654	0.374898	0.360861	0.366988	1.72294	-0.022	JR	[1]
YQR	9	Juglans regia	Yuanqu, Shanxi	35.3472	111.818	891	30	30	82	0	2.64516	1.72819	0.34086	0.353835	0.359832	1.7109	0.054	JR	[1]
SGR	10	Juglans regia	Huating, Gansu	35.1454	106.681	1550	30	30	77	0	2.48387	1.7041	0.345776	0.362701	0.368872	1.71363	0.064	JR	[1]
RCR	11	Juglans regia	Ruicheng, Shanxi	34.7723	110.489	1418	21	21	77	2	2.48387	1.7722	0.336406	0.351657	0.360234	1.71805	0.068	JR	[1]
JCR	12	Juglans regia	Linyou, Shaanxi	34.6139	107.764	1204	27	27	74	0	2.3871	1.77712	0.379164	0.376506	0.383639	1.74488	0.012	JR	[1]
GQR	13	Juglans regia	Maiji, Gansu	34.4163	105.967	1271	30	30	92	0	2.96774	1.79655	0.419985	0.391158	0.397816	1.79782	-0.057	JR	[1]
TBR	14	Juglans regia	Taibai, Shaanxi	34.0609	107.546	1142	30	30	77	0	2.48387	1.6632	0.327401	0.335763	0.341481	1.67453	0.042	JR	[1]
XSHR	15	Juglans regia	Xihe, Gansu	34.0349	105.219	1729	30	30	92	0	2.96774	1.89596	0.43069	0.40157	0.408418	1.83156	-0.056	JR	-
LSR	16	Juglans regia	Shangzhou, Shaanxi	33.9059	109.867	804	30	30	91	0	2.93548	1.87866	0.38172	0.389301	0.395899	1.80293	0.036	JR	[1]
XXR	17	Juglans regia	Liangdang, Gansu	33.8504	106.338	1299	27	27	96	0	3.09677	1.68936	0.344968	0.351752	0.358428	1.72707	0.038	JR	-
SXHT	18	Juglans regia	Huxian, Shaanxi	33.785	108.568	1876	5	5	69	0	2.22581	1.82041	0.5	0.381895	0.4266	1.91552	-0.198	JR	[1]
CCR	19	Juglans regia	Songxian, Henan	33.7827	111.99	813	30	30	81	0	2.6129	1.85935	0.360215	0.371756	0.378057	1.77698	0.048	JR	[1]
GBR	20	Juglans regia	Zhashui, Shaanxi	33.7593	109.14	1288	12	12	72	0	2.32258	1.6808	0.408847	0.335461	0.350191	1.70298	-0.176	JR	[1]
JKR	21	Juglans regia	Ningshan, Shaanxi	33.4084	108.39	1168	30	30	86	0	2.77419	1.80531	0.377271	0.361696	0.367839	1.74676	-0.026	JR	-
NBR	22	Juglans regia	Kangxian, Gansu	33.3057	105.521	1258	30	30	98	0	3.16129	1.98682	0.456401	0.43153	0.43904	1.95965	-0.04	JR	-
SDR	23	Juglans regia	Wenxian, Gansu	32.8709	104.638	1181	30	30	96	0	3.09677	1.784	0.375944	0.373304	0.379664	1.77768	0.01	JR	-
YMR	24	Juglans regia	Chaotian, Sichuan	32.586	105.77	744	30	30	99	0	3.19355	2.12418	0.482516	0.450653	0.458343	1.96684	-0.054	JR	-
NJR	25	Juglans regia	Nanyang, Sichuan	32.3204	106.763	622	30	30	104	0	3.35484	2.14496	0.451686	0.461441	0.469338	2.00015	0.038	Hybrid	-
QLR	26	Juglans regia	Heishui, Sichuan	32.0744	102.985	2319	30	30	92	0	2.96774	1.92647	0.383871	0.398065	0.404811	1.83461	0.053	JR	-
PWR	27	Juglans regia	Pingwu, Sichuan	32.068	104.655	1437	30	30	106	0	3.41935	1.95761	0.404301	0.401398	0.408201	1.85018	0.01	JR	-
CKR	28	Juglans regia	Chengkou, Chongqing	31.9353	108.894	1233	30	30	98	0	3.16129	1.93062	0.409195	0.409367	0.416318	1.86557	0.017	JR	-
MXR	29	Juglans regia	Maoxian, Sichuan	31.7899	103.723	1994	30	30	97	0	3.12903	1.96446	0.403379	0.422651	0.429832	1.88469	0.063	JR	-
BKS	30	Juglans regia	Shennongjia, Hubei	31.7549	110.568	1112	30	30	94	0	3.03226	1.92194	0.388765	0.400839	0.407644	1.84127	0.047	JR	-
THR	31	Juglans regia	Lixian, Sichuan	31.5617	103.438	1490	30	30	93	1	3	1.82733	0.400556	0.382799	0.389296	1.79572	-0.029	JR	-
XJR	32	Juglans regia	Xiaojin, Sichuan	31.2041	102.452	2639	30	30	88	0	2.83871	1.42715	0.238276	0.253665	0.257997	1.53086	0.078	JR	-
MJR	33	Juglans regia	Jinchuan, Sichuan	31.1578	101.917	2059	5	5	60	0	1.93548	1.64532	0.47957	0.337944	0.377599	1.72796	-0.317	JR	-
BXR	34	Juglans regia	Baoxing, Sichuan	30.4567	102.721	2252	30	30	122	4	3.93548	2.22661	0.470968	0.494416	0.502838	2.06489	0.064	Hybrid	-
LXR	35	Juglans regia	Luding, Sichuan	29.7792	102.313	2235	30	30	111	0	3.58065	1.94707	0.406142	0.430609	0.437961	1.92491	0.074	Hybrid	-
MYR	36	Juglans regia	Markam, Tibet	29.0619	98.6687	3343	22	22	98	0	3.16129	2.0493	0.417889	0.420621	0.430403	1.89882	0.03	Hybrid	[2]
DGC	37	Juglans regia	Xiangcheng, Sichuan	28.8517	99.8263	2712	29	29	102	0	3.29032	1.84497	0.364135	0.383345	0.390078	1.79864	0.068	Hybrid	[2]
ZBR	38	Juglans regia	Zogang, Tibet	28.7885	98.468	2942	22	22	98	0	3.16129	2.10242	0.457478	0.455345	0.465935	1.95937	0.019	Hybrid	[2]
YGC	39	Juglans regia	Derong, Sichuan	28.7695	99.2959	2462	29	29	101	0	3.25806	1.8682	0.392659	0.391201	0.398064	1.80896	0.014	Hybrid	[2]
MZX	40	Juglans regia	Daocheng, Sichuan	28.5792	100.45	2714	20	20	84	0	2.70968	1.5368	0.293548	0.28754	0.294913	1.58103	0.005	Hybrid	[2]
DBM	41	Juglans regia	Deqen, Yunnan	28.1823	99.3002	2579	20	20	105	0	3.3871	2.27587	0.499151	0.500141	0.512988	2.08215	0.028	Hybrid	[2]
LIUJ11	42	Juglans regia	Shangri-La, Yunnan	27.573	99.5334	1938	20	20	113	0	3.64516	2.4578	0.491935	0.522944	0.536352	2.14349	0.085	Hybrid	[2]
XER	43	Juglans sigillata	Xuanen, Hubei	29.9946	109.412	737	23	23	107	0	3.45161	2.21374	0.480304	0.501396	0.512602	2.07664	0.064	Hybrid	-
YEM	44	Juglans sigillata	Mian, Sichuan	29.1587	102.329	1836	30	30	101	0	3.25806	2.10779	0.51828	0.478853	0.486969	1.98686	-0.065	Hybrid	-
NCM	45	Juglans sigillata	Nanchuan, Chongqing	29.0687	107.271	976	15	15	108	0	3.48387	2.50515	0.541475	0.565915	0.585474	2.24044	0.078	Hybrid	-
LTM	46	Juglans sigillata	Ganluo, Sichuan	29.0026	102.612	1802	30	30	99	0	3.19355	1.95667	0.482796	0.444427	0.451959	1.89902	-0.069	Hybrid	-
BJM	47	Juglans sigillata	Baojing, Hunan	28.7124	109.602	394	30	30	96	1	3.09677	2.25148	0.473349	0.495733	0.504571	2.07168	0.063	Hybrid	-
LNM	48	Juglans sigillata	Yuexi, Sichuan	28.5543	102.479	1804	28	28	112	0	3.6129	2.0879	0.444612	0.469088	0.477645	1.99015	0.07	Hybrid	-
DJM	49	Juglans sigillata	Dejiang, Guizhou	28.347	107.995	1140	23	23	110	0	3.54839	2.42122	0.520207	0.541291	0.553466	2.18796	0.061	Hybrid	-
PMG	50	Juglans sigillata	Meigu, Sichuan	28.3362	102.925	2083	24	24	108	0	3.48387	2.17227	0.47043	0.483339	0.493623	2.02223	0.048	Hybrid	-
XSM	51	Juglans sigillata	Xishui, Guizhou	28.3092	106.233	1139	20	15	111	0	3.58065	2.62097	0.605991	0.585117	0.605357	2.28492	-0.001	Hybrid	-
XZM	52	Juglans sigillata	Mianning, Sichuan	28.253	101.985	2148	28	28	112	1	3.6129	2.27841	0.487327	0.514401	0.523754	2.07771	0.071	Hybrid	-
LIUJ13	53	Juglans sigillata	Deqen, Yunnan	28.1956	98.8222	2208	20	20	101	0	3.25806	2.1888	0.520968	0.485363	0.497808	2.03905	-0.048	Hybrid	[2]
BLS	54	Juglans sigillata	Zayu, Tibet	28.1844	98.4865	1804	24	23	117	0	3.77419	2.25928	0.465638	0.498902	0.509989	2.06624	0.089	JS	[2]
YHR	55	Juglans sigillata	Gulin, Sichuan	28.0091	105.716	1171	30	30	108	0	3.48387	2.20124	0.525278	0.486829	0.49515	2.04638	-0.062	Hybrid	-
LWM	56	Juglans sigillata	Muli, Sichuan	27.9753	101.258	2538	30	30	106	0	3.41935	2.20012	0.510904	0.490223	0.498554	2.04409	-0.025	Hybrid	-
ZJ	57	Juglans sigillata	Zhaojue, Sichuan	27.943	102.847	2313	8	8	95	0	3.06452	2.25745	0.439516	0.508821	0.542742	2.12994	0.201	Hybrid	-
DZ	58	Juglans sigillata	Gongshan, Yunnan	27.6292	98.6767	2019	19	19	98	0	3.16129	2.01381	0.421053	0.423689	0.43514	1.89669	0.033	JS	-
SQM	59	Juglans sigillata	Shiqian, Guizhou	27.5912	108.147	629	9	9	101	0	3.25806	2.29165	0.507168	0.504767	0.534577	2.15073	0.054	Hybrid	-
WKJT	60	Juglans sigillata	Weixi, Yunnan	27.5395	99.0658	2451	20	20	106	0	3.41935	2.38433	0.582258	0.527177	0.540695	2.14336	-0.079	Hybrid	[2]
LDT	61	Juglans sigillata	Dechang, Sichuan	27.3406	102.262	1769	22	22	109	0	3.51613	2.28906	0.516129	0.518595	0.530655	2.11325	0.028	Hybrid	-
ZDM	62	Juglans sigillata	Qiaojia, Yunnan	27.2996	103.038	2202	29	29	108	0	3.48387	2.31062	0.517877	0.511537	0.520562	2.10697	0.005	Hybrid	-
ZDT	63	Juglans sigillata	Shangri-La, Yunnan	27.2492	100.02	2060	20	20	111	0	3.58065	2.34067	0.554075	0.53122	0.545002	2.17275	-0.017	Hybrid	-
BEM	64	Juglans sigillata	Hezhang, Guizhou	27.2236	104.603	1737	29	29	107	0	3.45161	2.28175	0.536151	0.508937	0.517866	2.08661	-0.036	Hybrid	-
BET	65	Juglans sigillata	Hezhang, Guizhou	27.2235	104.604	1737	18	18	100	0	3.22581	2.16205	0.456989	0.478843	0.492524	2.01566	0.074	Hybrid	-
TDC	66	Juglans sigillata	Dechang, Sichuan	27.1867	102.031	1990	20	20	108	0	3.48387	2.38033	0.580645	0.527944	0.541481	2.14381	-0.074	JS	-
PDC	67	Juglans sigillata	Dechang, Sichuan	27.1867	102.031	1990	20	20	88	0	2.83871	2.04566	0.817742	0.475524	0.487717	1.91559	-0.707	Hybrid	-
LXM	68	Juglans sigillata	Ningnan, Sichuan	27.0932	102.655	1896	29	29	110	0	3.54839	2.52954	0.541713	0.552146	0.561833	2.18952	0.036	Hybrid	-
XSH	69	Juglans sigillata	Yulong, Yunnan	27.0771	100.108	2505	15	15	107	0	3.45161	2.59482	0.55914	0.563656	0.583092	2.24367	0.042	Hybrid	-
BNM	70	Juglans sigillata	Weining, Guizhou	27.0607	103.796	2008	29	29	99	0	3.19355	2.12752	0.504171	0.473067	0.481371	1.9955	-0.048	Hybrid	-
ZLM	71	Juglans sigillata	Ludian, Yunnan	27.0472	103.352	1817	28	28	113	0	3.64516	2.34424	0.548387	0.533739	0.543444	2.12489	-0.009	Hybrid	-
XFM	72	Juglans sigillata	Xifeng, Guizhou	27.045	106.526	1242	28	28	110	0	3.54839	2.39293	0.522824	0.535955	0.545952	2.19948	0.043	Hybrid	-
PMT	73	Juglans sigillata	Miyi, Sichuan	27.007	101.986	1923	22	22	111	0	3.58065	2.35298	0.512219	0.53755	0.550099	2.15827	0.07	JS	-
LZT	74	Juglans sigillata	Lanping, Yunnan	26.9837	99.2315	1972	19	19	107	0	3.45161	2.40058	0.575552	0.542266	0.556922	2.15509	-0.034	Hybrid	-
NPWD	75	Juglans sigillata	Fugong, Yunnan	26.9786	98.8818	1881	12	3	73	0	2.35484	1.92457	0.419355	0.399642	0.47957	2.02366	0.152	JS	-
YHX	76	Juglans sigillata	Lanping, Yunnan	26.9071	99.3852	2631	21	21	117	0	3.77419	2.54625	0.55914	0.57099	0.584916	2.2394	0.045	Hybrid	-
YSJT	77	Juglans sigillata	Yulong, Yunnan	26.8608	99.9309	1849	20	20	104	0	3.35484	2.50793	0.501613	0.538145	0.551944	2.17654	0.093	JS	-
LHT	78	Juglans sigillata	Huaping, Yunnan	26.6691	101.094	1839	21	20	109	0	3.51613	2.30638	0.501613	0.525	0.538462	2.1161	0.07	JS	-
LJS	79	Juglans sigillata	Yulong, Yunnan	26.6383	99.8321	2655	7	7	95	0	3.06452	2.31613	0.557604	0.508887	0.548033	2.16735	-0.019	JS	-
FGT	80	Juglans sigillata	Fugong, Yunnan	26.5464	98.9521	2574	11	11	79	0	2.54839	1.80206	0.398827	0.382831	0.401061	1.79291	0.006	JS	-
LPT	81	Juglans sigillata	Lanping, Yunnan	26.4905	99.0451	2244	11	11	95	0	3.06452	2.02519	0.446628	0.436394	0.457355	1.97074	0.025	JS	-
LYJT	82	Juglans sigillata	Lanping, Yunnan	26.4603	99.1225	1898	20	20	90	0	2.90323	1.84226	0.406452	0.403185	0.413524	1.82478	0.018	JS	[2]
GDX	83	Juglans sigillata	Lushui, Yunnan	26.3941	98.879	1890	12	12	105	1	3.3871	2.17016	0.478495	0.46371	0.483871	2.02945	0.012	JS	-
EY	84	Juglans sigillata	Eryuan, Yunnan	26.3823	100.045	2511	21	21	127	2	4.09677	2.52987	0.529954	0.563236	0.576974	2.22681	0.083	JS	[2]
YYL	85	Juglans sigillata	Yunlong, Yunnan	26.1246	99.2566	2286	26	26	114	0	3.67742	2.35532	0.51861	0.535837	0.546344	2.14421	0.052	JS	-
PMC	86	Juglans sigillata	Lushui, Yunnan	26.0151	98.621	1824	20	19	111	1	3.58065	2.33459	0.63837	0.518676	0.532694	2.11677	-0.205	JS	-
LYM	87	Juglans sigillata	Yongsheng, Yunnan	25.9991	100.643	2488	29	7	86	0	2.77419	2.11833	0.470046	0.468071	0.504077	2.04505	0.073	JS	-
TDY	88	Juglans sigillata	Dayao, Yunnan	25.9703	101.064	2376	20	20	106	1	3.41935	2.36146	0.535484	0.519677	0.533002	2.11551	-0.005	JS	[2]
PZM	89	Juglans sigillata	Puan, Guizhou	25.636	104.728	1783	30	30	109	0	3.51613	2.33495	0.535076	0.53632	0.545421	2.12611	0.019	JS	-
YBJT	90	Juglans sigillata	Yangbi, Yunnan	25.6286	99.8903	2361	20	20	107	1	3.45161	2.21016	0.498387	0.488468	0.500993	2.04056	0.005	JS	-
YGJT	91	Juglans sigillata	Yunlong, Yunnan	25.6221	99.2245	2055	20	20	103	1	3.32258	2.14909	0.50416	0.475813	0.488037	2.00578	-0.034	JS	[2]
QDM	92	Juglans sigillata	Xingyi, Guizhou	25.615	105.372	1322	28	28	117	0	3.77419	2.3519	0.541347	0.539062	0.548903	2.15786	0.014	JS	-
LIUJ02	93	Juglans sigillata	Yangbi, Yunnan	25.5674	99.8394	2048	25	2	55	1	1.77419	1.76344	0.693548	0.375	0.5	1.77419	-0.72	Hybrid	-
CYM	94	Juglans sigillata	Yuanmou, Yunnan	25.4519	102.033	2325	29	3	78	0	2.51613	2.08366	0.634409	0.478495	0.574194	2.1914	-0.135	JS	-
CYT	95	Juglans sigillata	Yuanmou, Yunnan	25.4509	102.032	2339	22	22	105	0	3.3871	2.17309	0.486804	0.486704	0.498022	2.02735	0.023	JS	-
MQT	96	Juglans sigillata	Puan, Guizhou	25.4311	104.967	1701	17	17	103	1	3.32258	2.22998	0.482329	0.483995	0.498672	2.0576	0.034	JS	-
MQM	97	Juglans sigillata	Puan, Guizhou	25.4306	104.966	1706	17	17	108	0	3.48387	2.29283	0.493359	0.509209	0.524639	2.10351	0.061	Hybrid	-
XDT	98	Juglans sigillata	Wangmo, Guizhou	25.3203	106.09	1333	16	16	112	0	3.6129	2.32522	0.544355	0.530746	0.547867	2.1482	0.007	JS	-
XDM	99	Juglans sigillata	Wangmo, Guizhou	25.3171	106.093	1319	27	25	109	0	3.51613	2.34274	0.489032	0.526219	0.536959	2.13255	0.091	JS	-
BHLT	100	Juglans sigillata	Longyang, Yunnan	25.303	98.7912	1950	20	20	106	0	3.41935	2.24192	0.477419	0.502702	0.515591	2.06452	0.076	JS	-
LJPT	101	Juglans sigillata	Tengchong, Yunnan	25.2851	98.7005	2200	20	20	112	2	3.6129	2.20911	0.527419	0.496774	0.509512	2.0625	-0.036	JS	-
XHM	102	Juglans sigillata	Anlong, Guizhou	25.2734	105.252	1528	15	15	92	0	2.96774	2.15409	0.462366	0.483297	0.499963	2.01445	0.078	JS	-
KZT	103	Juglans sigillata	Panlong, Yunnan	25.14	102.743	1940	6	6	86	0	2.77419	1.97846	0.478495	0.443996	0.48436	2.00482	0.013	JS	-
PCL	104	Juglans sigillata	Changning, Yunnan	25.041	99.8569	2096	18	17	107	0	3.45161	2.4771	0.593928	0.53862	0.554942	2.17923	-0.073	Hybrid	-
TYC	105	Juglans sigillata	Changning, Yunnan	25.0393	99.872	2359	15	15	101	1	3.25806	2.08961	0.451613	0.460645	0.476529	1.98453	0.054	JS	-
TLT	106	Juglans sigillata	Changning, Yunnan	25.0304	99.8535	1890	10	10	105	0	3.3871	2.28921	0.577419	0.523387	0.550934	2.15738	-0.051	JS	-
TMG	107	Juglans sigillata	Xingyi, Guizhou	25.021	104.817	1689	22	22	107	0	3.45161	2.37068	0.514663	0.520994	0.533111	2.12055	0.035	JS	-
QBM	108	Juglans sigillata	Xingyi, Guizhou	24.9988	104.77	1661	30	30	112	0	3.6129	2.45119	0.567297	0.550654	0.559998	2.17572	-0.013	Hybrid	-
TTS	109	Juglans sigillata	Changning, Yunnan	24.9851	99.8474	1797	24	22	115	0	3.70968	2.24106	0.541056	0.518928	0.530996	2.10199	-0.019	JS	[2]
XRM	110	Juglans sigillata	Ceheng, Guizhou	24.9823	105.665	1197	26	26	109	0	3.51613	2.32411	0.543424	0.531757	0.542184	2.12773	-0.002	Hybrid	-
BBT	111	Juglans sigillata	Longyang, Yunnan	24.9322	98.7607	2322	20	19	109	0	3.51613	2.18488	0.5216	0.49436	0.507779	2.06403	-0.028	JS	[2]
TJD	112	Juglans sigillata	Jingdong, Yunnan	24.5677	101.006	2297	20	20	110	0	3.54839	2.25271	0.522581	0.517581	0.530852	2.09318	0.016	JS	-
FQTT	113	Juglans sigillata	Fengqing, Yunnan	24.5664	100.075	2312	20	20	98	1	3.16129	2.1756	0.53847	0.508687	0.52187	2.08069	-0.033	JS	-
YDJT	114	Juglans sigillata	Yongde, Yunnan	24.2102	99.5964	1767	19	19	104	0	3.35484	2.07145	0.494435	0.479362	0.492328	2.01236	-0.004	JS	-
TXP	115	Juglans sigillata	Xinping, Yunnan	24.1959	101.412	2250	27	26	116	0	3.74194	2.0766	0.475186	0.454834	0.463752	1.96405	-0.025	JS	-
MD	116	Juglans sigillata	Zhenyuan, Yunnan	23.9829	101.262	1128	19	4	81	0	2.6129	1.95848	0.483871	0.430444	0.491935	2.03456	0.019	JS	-
GKS	117	Juglans sigillata	Zayu, Tibet	28.751	97.4687	2437	22	22	116	0	3.74194	2.50833	0.526393	0.556951	0.569904	2.2063	0.078	Hybrid	-
BZS	118	Juglans sigillata	Zayu, Tibet	29.1025	96.4876	2207	12	12	108	4	3.48387	2.22407	0.463343	0.497336	0.519125	2.11555	0.112	JS	[2]
GDS	119	Juglans sigillata	Medog, Tibet	29.4465	95.6885	1902	22	22	108	0	3.48387	2.0321	0.491133	0.468876	0.479818	1.9819	-0.024	JS	[2]
MMR	120	Juglans sigillata	Medog, Tibet	29.6544	95.4875	2145	21	21	112	2	3.6129	2.16444	0.471582	0.493746	0.505788	2.04202	0.069	JS	[2]
MBS	121	Juglans sigillata	Medog, Tibet	29.2165	95.1695	1735	17	17	114	0		2.25139	0.491935	0.535441	0.551703	2.13914	0.111	JS	[2]
LLS	122	Juglans sigillata	Nyingchi, Tibet	29.9954	94.8667	2617	21	21	117	0	3.77419	2.40494	0.536098	0.540816	0.554007	2.18177	0.033	JS	[2]
BYS	123	Juglans sigillata	Bome, Tibet	30.2816	94.7658	2300	21	21	125	1	4.03226	2.62521	0.549923	0.550179	0.563598	2.22559	0.025	JS	-
J. regia	-	-	-	-	-	-			89.9048	7	2.90015	1.85898	0.389708	0.386887	0.396492	1.81254	0.0161951
J. sigillata	-	-	-	-	-	-			104.58	22	3.36976	2.24839	0.51738	0.501988	0.520182	2.08474	0.000395062
Total	-	-	-	-	-	-	-	-	-	29	-	-	-	-	-	-	-
Mean	-	-	-	-	-	-	2813	2703	99.57		3.21	2.12	0.47	0.46	0.48	1.99	0.01
Notes: N1, Initial sample size; N2, Population size after removing clones; NT, Total number of alleles; NP, Private alleles; NA, Number of alleles; NE, Effective number of alleles; HO, Observed heterozygosity; HE, Expected heterozygosity; uHE, Unbiased expected heterozygosity; AR, Allelic richness; FIS, Inbreeding coefficient.
References
1. Qi H, Fan P, Wang Y, et al. 2023. Genetic diversity and population structure of Juglans regia from six provinces in northern China. Biodiversity Science 31: 23120
2. Yan LJ, Fan PZ, Wambulwa MC, et al. 2024. Human-associated genetic landscape of walnuts in the Himalaya: implications for conservation and utilization. Diversity and Distributions 30:e13809
