# Supplementary material for: Tracing the Holocene hybrid origin of cultivated walnut in southwestern China
Source: For Res (Fayettev). 2026 May 15;6:e018. doi: 10.48130/forres-0026-0018 (PMC13253123; doi:10.48130/forres-0026-0018)
Supplement: Supplementary file 1 — Supplementary data to this article can be found online. [file forres-0026-0018-S1.zip › 10.48130_forres-0026-0018-Suppl-TableS10.xlsx]

## Sheet: Table S10
Table S10. Genetic diversity within four groups based on SSR data.
Group	N	NT	NP	NA	NE	HO	HE	uHE	AR	FIS
JR	871	164	3	5.29	1.94	0.37	0.42	0.42	6.00449	0.12
JS	821	237	36	7.65	2.62	0.51	0.58	0.58	8.16129	0.13
Hybrid1	390	173	0	5.58	2.39	0.47	0.53	0.53	6.23	0.11
Hybrid2	621	197	3	6.35	2.73	0.54	0.59	0.59	6.6	0.08
Total	2703	-	42	8.1	2.88	0.46	0.61	0.61	8.05	0.24
Notes: N, Sample size; NT, Total number of alleles; NP, Private alleles; NA, Number of alleles; NE, Effective number of alleles; HO, Observed heterozygosity; HE, Expected heterozygosity; uHE, Unbiased expected heterozygosity; AR, Allelic richness; FIS, Inbreeding coefficient.
