# Supplementary material for: Tracing the Holocene hybrid origin of cultivated walnut in southwestern China
Source: For Res (Fayettev). 2026 May 15;6:e018. doi: 10.48130/forres-0026-0018 (PMC13253123; doi:10.48130/forres-0026-0018)
Supplement: Supplementary file 1 — Supplementary data to this article can be found online. [file forres-0026-0018-S1.zip › 10.48130_forres-0026-0018-Suppl-TableS2.xlsx]

## Sheet: Table S2
Table S2. Sample information and haplotype assignment of 716 chloroplast genomes.
Sample ID/SRR ID	Data (Gb)	Depth (×)	Species	Longitude (ºE)	Latitude (ºN)	Longitude (ºE)	Sampling location	Haplotype
BBT01	11.46	21.5014	J. sigillata	98.7607	24.9322	98.7607	Yunnan	H12
BBT02	13.78	25.8542	J. sigillata	98.7607	24.9322	98.7607	Yunnan	H12
BBT05	37.5	70.358	J. sigillata	98.7607	24.9322	98.7607	Yunnan	H12
BCT03	17.7544	33.3111	J. sigillata × J. regia	104.604	27.2235	104.604	Sichuan	H5
BEM02	18.0601	33.8846	J. sigillata × J. regia	104.603	27.2236	104.603	Sichuan	H5
BHLT01	17.28	32.421	J. sigillata	98.7912	25.303	98.7912	Yunnan	H12
BHLT02	10.89	20.432	J. sigillata	98.7912	25.303	98.7912	Yunnan	H5
BHLT04	16.7278	31.3849	J. sigillata	98.7912	25.303	98.7912	Yunnan	H12
BJM04	22.1952	41.643	J. sigillata × J. regia	109.602	28.7124	109.602	Hunan	H5
BJM07	20.275	38.0402	J. sigillata × J. regia	109.602	28.7124	109.602	Hunan	H5
BJM15	24.7749	46.483	J. sigillata × J. regia	109.602	28.7124	109.602	Hunan	H5
BKS03	48.7545	91.4739	J. regia	110.568	31.7549	110.568	Hubei	H5
BKS10	27.6799	51.9334	J. regia	110.568	31.7549	110.568	Hubei	H5
BKS14	34.0952	63.9699	J. regia	110.568	31.7549	110.568	Hubei	H1
BLS05	15.2208	28.5576	J. sigillata × J. regia	98.4865	28.1844	98.4865	Tibet	H1
BNM24	30.144	56.5565	J. sigillata × J. regia	103.796	27.0607	103.796	Guizhou	H5
BXR08	25.8834	48.5627	J. sigillata × J. regia	102.721	30.4567	102.721	Sichuan	H5
BXR18	22.8323	42.8382	J. sigillata × J. regia	102.721	30.4567	102.721	Sichuan	H5
BYS01	10.59	19.8691	J. sigillata × J. regia	94.7658	30.2816	94.7658	Tibet	H14
BYS03	10.44	19.5877	J. sigillata × J. regia	94.7663	30.2821	94.7663	Tibet	H14
BYS05	10.72	20.113	J. sigillata × J. regia	94.7672	30.2818	94.7672	Tibet	H14
CCR06	27.1895	51.0132	J. regia	111.991	33.7837	111.991	Henan	H5
CCR21	17.9182	33.6183	J. regia	111.968	33.7255	111.968	Henan	H1
CKR11	27.257	51.14	J. sigillata × J. regia	108.894	31.9353	108.894	Chongqing	H5
CKR19	23.0059	43.1641	J. sigillata × J. regia	108.894	31.9353	108.894	Chongqing	H5
CSJ01	10.59	19.8691	J. sigillata	96.4876	29.1025	96.4876	Tibet	H17
CSJ08	10.7	20.0755	J. sigillata	96.4876	29.1025	96.4876	Tibet	H17
CSJ19	10.79	20.2443	J. sigillata	96.4876	29.1025	96.4876	Tibet	H17
CYM11	28.3539	53.198	J. sigillata × J. regia	102.033	25.4519	102.033	Yunnan	H5
DBM05	29.864	56.0313	J. regia	99.3002	28.1823	99.3002	Sichuan	H1
DGC05	32.0591	60.1497	J. sigillata × J. regia	99.8263	28.8517	99.8263	Sichuan	H1
DJM04	25.5286	47.8971	J. sigillata × J. regia	107.995	28.347	107.995	Guizhou	H5
DJM05	22.9201	43.0031	J. sigillata × J. regia	107.995	28.347	107.995	Guizhou	H5
DJM07	24.9234	46.7616	J. sigillata × J. regia	107.995	28.347	107.995	Guizhou	H5
DZ01	8.59	16.1167	J. sigillata	98.6767	27.6292	98.6767	Yunnan	H12
DZ03	11.39	21.3701	J. sigillata	98.6767	27.6292	98.6767	Yunnan	H12
DZ04	10.78	20.2256	J. sigillata	98.6767	27.6292	98.6767	Yunnan	H12
EYT01	14.7336	27.6434	J. sigillata × J. regia	100.045	26.3823	100.045	Yunnan	H5
FYP05	34.6253	64.9645	J. sigillata × J. regia	104.817	25.021	104.817	Guizhou	H5
FZT05	14.4717	27.152	J. sigillata	98.9521	26.5464	98.9521	Yunnan	H5
GBR05	23.1757	43.4826	J. regia	109.14	33.7593	109.14	Shaanxi	H5
GDS01	10.37	19.4563	J. sigillata	95.6893	29.4436	95.6893	Tibet	H15
GDS02	10.07	18.8935	J. sigillata	95.6924	29.446	95.6924	Tibet	H15
GDS04	11.82	22.1768	J. sigillata	95.6928	29.4464	95.6928	Tibet	H15
GDX01	38.5823	72.3886	J. sigillata	98.879	26.3941	98.879	Yunnan	H5
GKS21	28.5375	53.5425	J. sigillata × J. regia	97.4909	28.8205	97.4909	Tibet	H1
GQR04	18.5598	34.8221	J. regia	105.967	34.4163	105.967	Gansu	H5
JCR18	20.2269	37.95	J. regia	107.764	34.6139	107.764	Shanxi	H1
JKR10	20.4222	38.3164	J. regia	108.544	33.7171	108.544	Shaanxi	H5
JKR26	21.8511	40.9974	J. regia	108.562	33.7019	108.562	Shaanxi	H1
KYR06	34.001	63.7932	J. regia	101.909	36.0657	101.909	Qinghai	H1
KZT01	21.0089	39.4171	J. sigillata × J. regia	102.743	25.14	102.743	Yunnan	H5
KZT02	18.1661	34.0835	J. sigillata	102.743	25.14	102.743	Yunnan	H5
KZT03	16.9975	31.8909	J. sigillata	102.743	25.14	102.743	Yunnan	H5
KZT06	17.0005	31.8965	J. sigillata	102.032	25.4509	102.032	Yunnan	H5
LDT13	20.9805	39.364	J. sigillata × J. regia	102.262	27.3406	102.262	Sichuan	H5
LHM02	32.9796	61.8768	J. sigillata	101.094	26.6691	101.094	Yunnan	H5
LHM12	16.6919	31.3175	J. sigillata	101.094	26.6691	101.094	Yunnan	H5
LHM22	16.9226	31.7504	J. sigillata	101.094	26.6691	101.094	Yunnan	H5
LIUJ02-17	17.942	33.663	J. sigillata	100.007	25.5819	100.007	Yunnan	H5
LIUJ02-20	16.6968	31.3269	J. sigillata	100.007	25.5819	100.007	Yunnan	H5
LIUJ02-30	16.94	31.7831	J. sigillata	100.007	25.5819	100.007	Yunnan	H5
LIUJ11-03	38.92	73.0222	J. sigillata × J. regia	99.5334	27.573	99.5334	Yunnan	H5
LIUJ11-19	17.2398	32.3456	J. sigillata × J. regia	99.4463	27.7998	99.4463	Yunnan	H1
Liuj11252	14.4375	27.0878	J. regia	104.942	36.1194	104.942	Gansu	H5
LIUJ11-28	15.6356	29.3357	J. sigillata × J. regia	98.7106	28.7814	98.7106	Yunnan	H1
Liuj12217	27.1477	50.9349	J. sigillata × J. regia	101.917	31.1578	101.917	Qinghai	H5
LIUJ13-10	32.2239	60.4589	J. sigillata × J. regia	98.8222	28.1956	98.8222	Yunnan	H1
LIUJ13-14	18.0571	33.8791	J. sigillata × J. regia	98.8893	28.1374	98.8893	Yunnan	H1
LIUJ13-25	16.7548	31.4356	J. sigillata × J. regia	98.9385	28.0752	98.9385	Yunnan	H1
Liuj165207	43.6754	81.9443	J. sigillata	100.075	24.5664	100.075	Yunnan	H5
LJPT01	11.78	22.1018	J. sigillata	98.7005	25.2851	98.7005	Yunnan	H12
LJPT02	17.2073	32.2845	J. sigillata	98.7005	25.2851	98.7005	Yunnan	H12
LJPT04	10.69	20.0567	J. sigillata	98.7005	25.2851	98.7005	Yunnan	H12
LJS05	31.3726	58.8617	J. sigillata × J. regia	99.8321	26.6383	99.8321	Yunnan	H5
LLS02	11.28	21.1637	J. sigillata	94.8666	29.9955	94.8666	Tibet	H14
LLS04	11.16	20.9385	J. sigillata	94.8662	29.9954	94.8662	Tibet	H14
LLS06	10.58	19.8503	J. sigillata	94.8656	29.9953	94.8656	Tibet	H14
LNM01	26.8287	50.3364	J. sigillata × J. regia	102.479	28.5543	102.479	Sichuan	H5
LPT01	11.84	22.2144	J. sigillata	99.0451	26.4905	99.0451	Yunnan	H12
LPT02	17.926	33.6331	J. sigillata × J. regia	99.0451	26.4905	99.0451	Yunnan	H13
LPT03	15.6306	29.3263	J. sigillata × J. regia	99.0451	26.4905	99.0451	Yunnan	H12
LSR19	26.4182	49.5662	J. regia	110.317	34.0187	110.317	Shaanxi	H1
LSR20	26.9381	50.5417	J. regia	110.317	34.0191	110.317	Shaanxi	H1
LTM26	24.6438	46.2371	J. sigillata × J. regia	102.612	29.0026	102.612	Sichuan	H5
LWM14	22.5575	42.3227	J. sigillata × J. regia	101.258	27.9753	101.258	Sichuan	H5
LXM14	17.3444	32.5418	J. sigillata × J. regia	102.655	27.0932	102.655	Sichuan	H5
LXR04	30.1784	56.6212	J. sigillata × J. regia	102.313	29.7792	102.313	Sichuan	H5
LXR15	23.3243	43.7613	J. sigillata × J. regia	102.313	29.7792	102.313	Sichuan	H5
LYJT01	10.02	18.7997	J. sigillata	99.1224	26.4564	99.1224	Yunnan	H12
LYJT03	10.66	20.0004	J. sigillata × J. regia	99.1224	26.4565	99.1224	Yunnan	H12
LYJT04	10.34	19.4001	J. sigillata	99.1225	26.4565	99.1225	Yunnan	H12
LYM02	31.9409	59.9279	J. sigillata	100.643	25.9991	100.643	Yunnan	H5
LZT05	17.3597	32.5706	J. sigillata × J. regia	99.2315	26.9837	99.2315	Yunnan	H5
MBS01	11.72	21.9892	J. sigillata	95.1695	29.2165	95.1695	Tibet	H18
MBS02	11.68	21.9142	J. sigillata	95.1713	29.2176	95.1713	Tibet	H18
MBS03	11.83	22.1956	J. sigillata	95.1702	29.2163	95.1702	Tibet	H18
MD05	14.9797	28.1051	J. sigillata	101.262	23.9829	101.262	Yunnan	H5
MLZR13	40.399	75.7971	J. regia	102.909	36.181	102.909	Qinghai	H1
MMR02	10.91	20.4695	J. sigillata	95.4875	29.6544	95.4875	Tibet	H16
MMR04	11.58	21.7266	J. sigillata	95.4875	29.6544	95.4875	Tibet	H16
MMR05	30.4824	57.1914	J. sigillata	95.4932	29.6529	95.4932	Tibet	H16
MQM03	17.1919	32.2556	J. sigillata × J. regia	104.966	25.4306	104.966	Guizhou	H5
MXR23	26.2265	49.2065	J. sigillata × J. regia	103.723	31.7899	103.723	Sichuan	H5
MXR26	22.0379	41.3479	J. sigillata × J. regia	103.723	31.7899	103.723	Sichuan	H5
MYR01	30.5652	57.3468	J. sigillata × J. regia	98.6687	29.0619	98.6687	Yunnan	H1
MZX05	31.6489	59.3801	J. sigillata × J. regia	100.45	28.5792	100.45	Sichuan	H5
NBR01	30.2543	56.7635	J. regia	105.521	33.3057	105.521	Gansu	H5
NCM02	20.7998	39.0248	J. sigillata × J. regia	107.271	29.0687	107.271	Chongqing	H5
NCM09	25.6264	48.0805	J. sigillata × J. regia	107.271	29.0687	107.271	Chongqing	H5
NCM10	17.7284	33.2623	J. sigillata × J. regia	107.271	29.0687	107.271	Chongqing	H5
NJR06	26.549	49.8116	J. sigillata × J. regia	106.763	32.3204	106.763	Sichuan	H5
NJR16	26.9433	50.5514	J. sigillata × J. regia	106.763	32.3204	106.763	Sichuan	H5
NPWD21	38.2512	71.7674	J. sigillata × J. regia	98.8818	26.9786	98.8818	Yunnan	H5
NPWD24	11.13	20.8823	J. sigillata	98.8827	26.974	98.8827	Yunnan	H5
NPWD25	10.85	20.3569	J. sigillata	98.8818	26.9745	98.8818	Yunnan	H5
PBL06	14.7297	27.636	J. sigillata × J. regia	106.09	25.3203	106.09	Guizhou	H5
PCL01	16.713	31.3571	J. sigillata	99.8569	25.041	99.8569	Yunnan	H5
PDC05	17.6459	33.1075	J. sigillata × J. regia	102.031	27.1867	102.031	Guizhou	H1
PMC02	10.75	20.1693	J. sigillata × J. regia	98.621	26.015	98.621	Yunnan	H5
PMC04	16.1448	30.2911	J. sigillata × J. regia	98.621	26.015	98.621	Yunnan	H5
PMC08	19.1326	35.8969	J. sigillata × J. regia	98.621	26.015	98.621	Yunnan	H5
PMG05	14.9198	27.9927	J. sigillata × J. regia	102.925	28.3362	102.925	Qinghai	H5
PMT07	42.7714	80.2484	J. sigillata × J. regia	101.986	27.007	101.986	Sichuan	H5
PTS05	17.8187	33.4316	J. sigillata	99.8474	24.9851	99.8474	Yunnan	H5
PWR01	23.6352	44.3448	J. sigillata × J. regia	104.655	32.068	104.655	Sichuan	H5
PWR18	22.8218	42.8185	J. sigillata × J. regia	104.655	32.068	104.655	Sichuan	H5
PXL05	16.3904	30.7519	J. sigillata × J. regia	104.967	25.4311	104.967	Guizhou	H5
PYC05	18.0772	33.9167	J. sigillata	99.8535	25.0304	99.8535	Yunnan	H5
PZM21	27.5551	51.6992	J. sigillata × J. regia	104.728	25.636	104.728	Guizhou	H5
QBM18	15.7085	29.4725	J. sigillata × J. regia	104.77	24.9988	104.77	Guizhou	H5
QCR06	30.3427	56.9295	J. regia	107.846	35.985	107.846	Gansu	H1
QDM10	30.1739	56.6127	J. sigillata × J. regia	105.372	25.615	105.372	Guizhou	H5
QLR18	27.5073	51.6095	J. sigillata × J. regia	102.985	32.0744	102.985	Sichuan	H5
QLR28	28.0012	52.5363	J. sigillata × J. regia	102.985	32.0744	102.985	Sichuan	H5
RCR12	25.9852	48.7538	J. regia	110.485	34.7727	110.485	Shaanxi	H5
RCR16	25.2673	47.4068	J. regia	110.489	34.773	110.489	Shaanxi	H5
SDR21	27.5666	51.7208	J. sigillata × J. regia	104.638	32.8709	104.638	Gansu	H5
SGR01	25.7301	48.2752	J. regia	106.681	35.1454	106.681	Gansu	H5
SQM01	19.8655	37.2719	J. sigillata × J. regia	108.147	27.5912	108.147	Guizhou	H5
SQM06	32.4056	60.7999	J. sigillata × J. regia	108.147	27.5912	108.147	Guizhou	H5
SRR14429941	10.69	20	J. regia	109.58	33.305	109.58	Shaanxi	H5
SRR14429942	6.48	12	J. regia	102.16	26.46	102.16	Sichuan	H5
SRR14429943	7.79	14	J. sigillata × J. regia	101.98	27.143	101.98	Sichuan	H5
SRR14429944	14.44	27	J. regia	107.56	34.153	107.56	Shanxi	H5
SRR14429945	8.45	16	J. regia	111.47	37.21	111.47	Shanxi	H5
SRR14429947	12.62	23	J. regia	111.221	31.907	111.221	Hubei	H5
SRR14429948	9.8	18	J. regia	111.221	31.907	111.221	Hubei	H5
SRR14429949	7.25	13	J. regia	114.051	37.162	114.051	Hebei	H5
SRR14429950	15.23	28	J. regia	108.083	35.153	108.083	Shanxi	H5
SRR14429951	15.39	29	J. regia	109.272	33.472	109.272	Shaanxi	H5
SRR14429952	6.99	13	J. regia	105.335	34.322	105.335	Gansu	H5
SRR14429953	7.07	13	J. regia	105.335	34.322	105.335	Gansu	H5
SRR14429954	6.4	12	J. sigillata × J. regia	102.107	27.214	102.107	Sichuan	H5
SRR14429955	14.27	26	J. regia	109.031	35.175	109.031	Shaanxi	H1
SRR14429956	12.69	24	J. regia	108.044	35.531	108.044	Gansu	H5
SRR14429957	7.83	14	J. regia	105.444	34.251	105.444	Gansu	H5
SRR14429958	6.6	12	J. regia	106.094	34.38	106.094	Gansu	H5
SRR14429959	6.57	12	J. regia	106.027	34.375	106.027	Gansu	H7
SRR14429960	6.92	13	J. regia	106.09	34.55	106.09	Gansu	H5
SRR14429961	11.56	21	J. regia	112.51	37.34	112.51	Shanxi	H1
SRR14429966	7.45	14	J. sigillata × J. regia	104.243	26.482	104.243	Yunnan	H5
SRR14429967	11.55	21	J. regia	112.51	37.34	112.51	Shanxi	H1
SRR14429968	13.61	25	J. regia	112.51	37.34	112.51	Shanxi	H2
SRR14429972	14.45	27	J. regia	102.24	35.47	102.24	Qinghai	H1
SRR14429975	13.64	25	J. regia	105.081	34.094	105.081	Gansu	H5
SRR14429977	7.33	14	J. sigillata × J. regia	104.223	26.482	104.223	Yunnan	H5
SRR14429978	14.06	26	J. regia	101.2	36.01	101.2	Qinghai	H1
SRR14429979	12.13	22	J. regia	105.083	34.095	105.083	Gansu	H5
SRR14429986	10.73	20	J. regia	103.101	36.103	103.101	Gansu	H5
SRR14429988	6.74	12	J. sigillata × J. regia	105.033	27.063	105.033	Guizhou	H5
SRR14429989	7.48	14	J. sigillata × J. regia	99.485	28.147	99.485	Yunnan	H1
SRR14429993	11.92	22	J. regia	108.004	35.365	108.004	Gansu	H5
SRR14429994	7.57	14	J. regia	102.339	30.999	102.339	Sichuan	H1
SRR14429995	10.97	20	J. regia	102.41	36.08	102.41	Qinghai	H5
SRR14429996	11.97	22	J. regia	102.34	36.26	102.34	Qinghai	H5
SRR14429997	6.9	13	J. sigillata × J. regia	101.98	27.143	101.98	Sichuan	H5
SRR14429998	17.41	32	J. sigillata × J. regia	99.489	27.938	99.489	Yunnan	H1
SRR14429999	14.07	26	J. regia	102.47	36.2	102.47	Qinghai	H5
SRR14430000	11.1	21	J. regia	102.34	36.27	102.34	Qinghai	H5
SRR14430001	12.39	23	J. regia	102.46	36.19	102.46	Qinghai	H5
SRR14430002	10.87	20	J. regia	102.34	36.26	102.34	Qinghai	H5
SRR14430003	14.28	26	J. regia	102.34	36.27	102.34	Qinghai	H5
SRR14430004	14.36	27	J. regia	102.47	36.2	102.47	Qinghai	H6
SRR14430005	6.1	11	J. regia	106.027	34.375	106.027	Gansu	H1
SRR14430006	14.44	27	J. regia	104.522	33.194	104.522	Gansu	H5
SRR14430007	12.48	23	J. regia	102.51	36.08	102.51	Qinghai	H5
SRR14430008	11.45	21	J. regia	102.44	36.2	102.44	Qinghai	H5
SRR14430009	6.92	13	J. sigillata × J. regia	104.192	26.583	104.192	Yunnan	H5
SRR14430010	14.09	26	J. regia	102.51	36.08	102.51	Qinghai	H5
SRR14430011	12.2	23	J. regia	102.51	36.08	102.51	Qinghai	H5
SRR14430012	10.32	19	J. regia	102.51	36.08	102.51	Qinghai	H5
SRR14430013	11.84	22	J. regia	102.51	35.52	102.51	Qinghai	H1
SRR14430014	10.56	20	J. regia	102.51	35.53	102.51	Qinghai	H1
SRR14430015	12.55	23	J. regia	102.46	35.5	102.46	Gansu	H5
SRR14430016	13.44	25	J. regia	102.46	35.5	102.46	Gansu	H5
SRR14430017	10.68	20	J. regia	104.348	33.563	104.348	Gansu	H5
SRR14430018	16.31	30	J. regia	102.47	35.52	102.47	Qinghai	H5
SRR14430019	9.6	18	J. regia	102.51	35.53	102.51	Qinghai	H5
SRR14430020	14.93	28	J. sigillata × J. regia	99.964	25.668	99.964	Yunnan	H5
SRR14430021	9.93	18	J. regia	102.43	36.16	102.43	Qinghai	H5
SRR14430022	11.45	21	J. regia	102.44	36.16	102.44	Qinghai	H5
SRR14430023	15.1602	28.0745	J. regia	102.51	35.52	102.51	Qinghai	H5
SRR14430030	11.25	21	J. regia	103.101	36.103	103.101	Gansu	H1
SRR14430032	7.26	13	J. sigillata × J. regia	100.649	28.281	100.649	Sichuan	H5
SRR14430037	10.15	19	J. regia	102.24	35.47	102.24	Qinghai	H1
SRR14430043	6.43	12	J. regia	100.844	28.145	100.844	Sichuan	H5
SRR14430046	13.6	25	J. regia	112.51	37.34	112.51	Shanxi	H1
SRR14430047	12.1	22	J. regia	112.51	37.34	112.51	Shanxi	H5
SRR14430050	13.13	24	J. regia	112.51	37.34	112.51	Shanxi	H1
SRR14430054	6.51	12	J. sigillata × J. regia	104.191	26.393	104.191	Yunnan	H5
SRR14430055	11.94	22	J. regia	112.51	37.34	112.51	Shanxi	H1
SRR14430065	8.18	15	J. sigillata × J. regia	104.182	26.403	104.182	Yunnan	H5
SRR14430068	12.89	24	J. regia	104.243	33.571	104.243	Gansu	H1
SRR14430076	6.66	12	J. regia	104.183	26.403	104.183	Yunnan	H5
SRR14430086	16.18	30	J. regia	111.221	31.907	111.221	Hubei	H1
SRR14430087	6.81308	12.6168	J. sigillata × J. regia	104.192	26.393	104.192	Yunnan	H5
SRR14430090	15.67	29	J. regia	102.38	35.5	102.38	Qinghai	H5
SRR14430091	11.9	22	J. regia	102.38	35.5	102.38	Qinghai	H5
SRR14430092	11.66	22	J. regia	102.38	35.5	102.38	Qinghai	H5
SRR14430093	12.21	23	J. regia	102.38	35.5	102.38	Qinghai	H5
SRR14430094	15.99	30	J. regia	102.38	35.5	102.38	Qinghai	H5
SRR14430096	10.79	20	J. sigillata × J. regia	99.964	25.668	99.964	Yunnan	H5
SRR14430097	9.68	18	J. regia	102.34	36.27	102.34	Qinghai	H5
SRR14430098	9.31	17	J. regia	102.47	36.07	102.47	Qinghai	H1
SRR14430099	9.23	17	J. regia	102.56	36.12	102.56	Qinghai	H1
SRR14430100	9.83	18	J. regia	102.47	36.07	102.47	Qinghai	H5
SRR14430101	12.62	23	J. regia	102.56	36.12	102.56	Qinghai	H5
SRR14430102	11.11	21	J. regia	106.153	33.483	106.153	Gansu	H5
SRR14430103	13.33	25	J. regia	105.492	33.492	105.492	Gansu	H11
SRR14430104	10.72	20	J. regia	105.073	33.355	105.073	Gansu	H10
SRR14430105	13.08	24	J. regia	109.002	33.311	109.002	Shaanxi	H5
SRR14430106	13.13	24	J. regia	106.135	33.46	106.135	Gansu	H5
SRR14430107	18.25	34	J. sigillata × J. regia	99.964	25.668	99.964	Yunnan	H5
SRR14430108	14.33	27	J. sigillata × J. regia	106.023	33.484	106.023	Gansu	H1
SRR14430109	14.62	27	J. regia	104.543	33.487	104.543	Gansu	H5
SRR14430110	10.78	20	J. regia	106.173	33.398	106.173	Gansu	H5
SRR14430111	11.81	22	J. regia	105.433	33.325	105.433	Gansu	H5
SRR14430112	12.34	23	J. regia	105.273	33.249	105.273	Gansu	H5
SRR14430113	11.54	21	J. sigillata × J. regia	109.196	33.186	109.196	Shaanxi	H1
SRR14430114	12.54	23	J. regia	109.314	33.194	109.314	Shaanxi	H5
SRR14430115	7.01	13	J. sigillata × J. regia	102.03	31.28	102.03	Sichuan	H5
SRR14430116	11.8092	21.8689	J. regia	105.183	33.074	105.183	Gansu	H5
SRR14430117	6.95	13	J. regia	105.33	34.344	105.33	Gansu	H5
SRR14430118	7.16	13	J. sigillata × J. regia	102.19	26.48	102.19	Sichuan	H5
SRR14430119	10.48	19	J. sigillata × J. regia	104.502	32.472	104.502	Gansu	H5
SRR14430120	7.31	14	J. sigillata × J. regia	104.15	33.11	104.15	Sichuan	H5
SRR14430121	10.45	19	J. sigillata × J. regia	109.492	33.263	109.492	Shaanxi	H5
SRR14430122	11.61	21	J. sigillata × J. regia	105.37	33.164	105.37	Gansu	H5
SRR14430123	6.8826	12.7456	J. sigillata × J. regia	109.36	29.06	109.36	Hunan	H5
SRR14430124	8.50716	15.754	J. sigillata × J. regia	109.36	29.06	109.36	Hunan	H5
SRR14430125	6.58	12	J. sigillata × J. regia	109.36	29.06	109.36	Hunan	H5
SRR14430126	7.10547	13.1583	J. sigillata × J. regia	109.489	29.347	109.489	Hunan	H5
SRR14430127	6.83	13	J. sigillata × J. regia	109.36	29.06	109.36	Hunan	H5
SRR14430128	6.79848	12.5898	J. sigillata × J. regia	109.36	29.05	109.36	Hunan	H5
SRR14430129	7.24	13	J. sigillata × J. regia	109.848	29.005	109.848	Hunan	H5
SRR14430130	6.41411	11.878	J. sigillata × J. regia	109.529	29.2	109.529	Hunan	H5
SRR14430131	6.50671	12.0495	J. sigillata × J. regia	109.492	29.339	109.492	Hunan	H5
SRR14430132	7.44	14	J. sigillata × J. regia	108.603	29.19	108.603	Chongqing	H5
SRR14430133	16.73	31	J. sigillata × J. regia	99.964	25.668	99.964	Yunnan	H5
SRR14430135	10.7939	19.9887	J. sigillata × J. regia	109.38	29.08	109.38	Hunan	H5
SRR14430136	12.82	24	J. sigillata × J. regia	108.49	28.33	108.49	Chongqing	H5
SRR14430137	6.56	12	J. sigillata × J. regia	108.748	29.529	108.748	Chongqing	H5
SRR14430138	6.46	12	J. sigillata × J. regia	108.602	29.84	108.602	Chongqing	H5
SRR14430139	6.33	12	J. sigillata × J. regia	108.844	29.602	108.844	Chongqing	H5
SRR14430140	6.37	12	J. sigillata × J. regia	108.772	29.662	108.772	Chongqing	H5
SRR14430141	8.42	16	J. sigillata × J. regia	108.588	29.285	108.588	Chongqing	H5
SRR14430147	6.72	12	J. regia	105.335	34.322	105.335	Gansu	H1
SRR14430149	13.68	25	J. regia	109.452	34.291	109.452	Shanxi	H1
SRR14430154	6.84705	12.6797	J. sigillata × J. regia	105.064	27.134	105.064	Guizhou	H5
SRR14430157	12.66	23	J. regia	110.042	33.472	110.042	Shaanxi	H1
SRR14430160	7.37	14	J. regia	112.45	36.48	112.45	Shanxi	H5
SRR14430161	9.43	17	J. regia	105.434	33.392	105.434	Gansu	H5
SRR14430162	13.2	24	J. regia	112.51	37.34	112.51	Shanxi	H5
SRR14430163	6.93	13	J. regia	111.36	35.41	111.36	Shanxi	H5
SRR14430164	7.27	13	J. regia	111.36	35.41	111.36	Shanxi	H5
SRR14430165	6.15	11	J. sigillata × J. regia	104.362	27.143	104.362	Guizhou	H5
SRR14430167	12.85	24	J. regia	109.491	33.263	109.491	Shaanxi	H1
SRR14430168	10.73	20	J. regia	110.14	33.423	110.14	Shaanxi	H5
SRR14430169	12.95	24	J. regia	110.151	33.433	110.151	Shaanxi	H1
SRR14430170	7.46	14	J. regia	111.221	31.907	111.221	Hubei	H1
SRR14430171	11.29	21	J. regia	111.221	31.907	111.221	Hubei	H5
SRR14430172	13.41	25	J. regia	109.253	34.201	109.253	Shaanxi	H5
SRR14430173	10.69	20	J. regia	110.092	34.131	110.092	Shaanxi	H5
SRR14430174	14.98	28	J. regia	109.345	34.061	109.345	Shaanxi	H5
SRR14430175	12.89	24	J. regia	110.141	34.022	110.141	Shaanxi	H8
SRR14430176	15.26	28	J. sigillata × J. regia	99.964	25.668	99.964	Yunnan	H5
SRR14430177	14.44	27	J. regia	107.56	34.153	107.56	Shanxi	H5
SRR14430178	6.87	13	J. regia	111.221	31.907	111.221	Hubei	H5
SRR14430179	6.8	13	J. sigillata × J. regia	103.24	31.33	103.24	Sichuan	H5
SRR14430180	9.69	18	J. sigillata × J. regia	104.417	31.142	104.417	Sichuan	H5
SRR14430181	7.44	14	J. sigillata × J. regia	103.21	31.34	103.21	Sichuan	H5
SRR14430182	7.11	13	J. sigillata × J. regia	102.081	31.564	102.081	Sichuan	H5
SRR14430183	6.67	12	J. sigillata × J. regia	103.02	32.04	103.02	Sichuan	H5
SRR14430184	7.24	13	J. sigillata × J. regia	103.188	32.17	103.188	Sichuan	H5
SRR14430185	6.11	11	J. sigillata × J. regia	102.109	27.319	102.109	Sichuan	H5
SRR14430186	7.61	14	J. sigillata × J. regia	103.078	32.078	103.078	Sichuan	H5
SRR14430187	8.1	15	J. sigillata × J. regia	103.188	32.17	103.188	Sichuan	H5
SRR14430188	7.24	13	J. sigillata × J. regia	103.172	32.152	103.172	Sichuan	H5
SRR14430189	7.71	14	J. sigillata × J. regia	103.078	32.078	103.078	Sichuan	H5
SRR14430190	6.43	12	J. sigillata × J. regia	110.052	31.162	110.052	Chongqing	H5
SRR14430191	11.61	22	J. sigillata × J. regia	105.478	33.373	105.478	Gansu	H5
SRR14430192	6.48	12	J. sigillata × J. regia	109.3	31.4	109.3	Chongqing	H5
SRR14430193	6.85	13	J. sigillata × J. regia	102.998	26.535	102.998	Sichuan	H5
SRR14430194	7.06	13	J. sigillata × J. regia	103.37	31.29	103.37	Sichuan	H5
SRR14430196	12.93	24	J. sigillata × J. regia	101.32	25.72	101.32	Yunnan	H1
SRR14430198	10.51	19	J. sigillata × J. regia	104.645	33.563	104.645	Gansu	H5
SRR14430199	6.42	12	J. sigillata × J. regia	103.16	31.32	103.16	Sichuan	H5
SRR14430200	7.93	15	J. sigillata × J. regia	109.416	30.501	109.416	Chongqing	H5
SRR14430201	9.38	17	J. sigillata × J. regia	109.416	30.501	109.416	Chongqing	H5
SRR14430202	7.52	14	J. sigillata × J. regia	103.06	31.58	103.06	Sichuan	H5
SRR14430203	7.55	14	J. sigillata × J. regia	108.11	31.05	108.11	Chongqing	H5
SRR14430204	15.38	28	J. sigillata × J. regia	104.15	33.11	104.15	Sichuan	H5
SRR14430205	7.81	14	J. sigillata × J. regia	105.161	31.635	105.161	Sichuan	H5
SRR14430206	6.54	12	J. sigillata × J. regia	109.18	31.34	109.18	Chongqing	H5
SRR14430207	6.01	11	J. sigillata × J. regia	106.28	29.49	106.28	Chongqing	H5
SRR14430208	7.85	15	J. sigillata × J. regia	104.63	31.34	104.63	Sichuan	H5
SRR14430209	6.4	12	J. sigillata × J. regia	109.391	30.543	109.391	Chongqing	H5
SRR14430210	7	13	J. sigillata × J. regia	109.391	30.542	109.391	Chongqing	H5
SRR14430211	8.19	15	J. regia	111.221	31.907	111.221	Hubei	H5
SRR14430212	6.83	13	J. sigillata × J. regia	111.221	31.907	111.221	Hubei	H1
SRR14430213	12.62	23	J. sigillata × J. regia	111.221	31.907	111.221	Hubei	H5
SRR14430214	7.22	13	J. regia	111.221	31.907	111.221	Hubei	H1
SRR14430215	9.05	17	J. regia	111.221	31.907	111.221	Hubei	H1
SRR14430216	6.92	13	J. regia	111.221	31.907	111.221	Hubei	H5
SRR14430217	6.23	12	J. regia	111.221	31.907	111.221	Hubei	H1
SRR14430218	7.47	14	J. regia	111.221	31.907	111.221	Hubei	H1
SRR14430219	6.50942	12.0545	J. sigillata × J. regia	104.162	26.433	104.162	Yunnan	H5
SRR14430220	16.69	31	J. sigillata × J. regia	99.432	28.179	99.432	Yunnan	H1
SRR14430221	6.65	12	J. regia	111.221	31.907	111.221	Hubei	H1
SRR14430222	6.07	11	J. regia	111.221	31.907	111.221	Hubei	H5
SRR14430223	13.89	26	J. regia	111.221	31.907	111.221	Hubei	H5
SRR14430224	8.96	17	J. regia	111.221	31.907	111.221	Hubei	H5
SRR14430225	16.74	31	J. regia	111.221	31.907	111.221	Hubei	H5
SRR14430226	6.87	13	J. regia	111.221	31.907	111.221	Hubei	H1
SRR14430227	12.11	22	J. regia	111.221	31.907	111.221	Hubei	H5
SRR14430228	7.12	13	J. regia	111.221	31.907	111.221	Hubei	H5
SRR14430229	6.28	12	J. regia	111.221	31.907	111.221	Hubei	H5
SRR14430230	7.9	15	J. regia	111.221	31.907	111.221	Hubei	H5
SRR14430231	7.59	14	J. sigillata × J. regia	105.032	27.063	105.032	Guizhou	H5
SRR14430232	7.29	13	J. regia	111.221	31.907	111.221	Hubei	H5
SRR14430233	7.11	13	J. sigillata × J. regia	111.221	31.907	111.221	Hubei	H5
SRR14430234	8.73	16	J. regia	111.221	31.907	111.221	Hubei	H5
SRR14430235	7.67	14	J. regia	111.221	31.907	111.221	Hubei	H1
SRR14430236	12.53	23	J. regia	110.073	34.126	110.073	Shaanxi	H5
SRR14430237	16.26	30	J. regia	110.071	34.121	110.071	Shaanxi	H5
SRR14430238	10.35	19	J. regia	109.202	33.324	109.202	Shaanxi	H5
SRR14430239	15.42	29	J. regia	110.473	33.281	110.473	Shaanxi	H5
SRR14430240	12.05	22	J. regia	109.011	33.311	109.011	Shaanxi	H5
SRR14430241	14.62	27	J. regia	110.05	34.12	110.05	Shaanxi	H5
SRR14430242	7.8	14	J. sigillata × J. regia	104.202	26.393	104.202	Yunnan	H5
SRR14430243	6.84	13	J. sigillata × J. regia	109.26	30.38	109.26	Chongqing	H5
SRR14430244	6.87307	12.7279	J. regia	113.421	36.475	113.421	Hebei	H5
SRR14430245	7.75	14	J. sigillata × J. regia	104.057	30.249	104.057	Sichuan	H5
SRR14430246	14.82	27	J. sigillata × J. regia	99.465	27.736	99.465	Yunnan	H1
SRR14430247	12.6	23	J. sigillata × J. regia	99.658	27.861	99.658	Yunnan	H1
SRR14430249	7.86	15	J. sigillata × J. regia	108.862	29.356	108.862	Chongqing	H5
SRR14430260	7.05	13	J. sigillata × J. regia	108.862	29.356	108.862	Chongqing	H5
SRR14430261	7.62	14	J. sigillata × J. regia	111.221	31.907	111.221	Hubei	H5
SRR14430272	8.46	16	J. sigillata × J. regia	105.062	27.143	105.062	Guizhou	H5
SRR14430288	11.0341	20.4336	J. sigillata × J. regia	109.3	26.29	109.3	Hunnan	H5
SRR14430299	15.75	29	J. sigillata × J. regia	99.964	25.668	99.964	Yunnan	H5
SRR14430310	10.13	19	J. sigillata × J. regia	111.221	31.907	111.221	Hubei	H1
SRR14430321	6.37	12	J. sigillata × J. regia	104.001	26.501	104.001	Yunnan	H5
SRR14430332	8.57	16	J. sigillata × J. regia	104.163	26.432	104.163	Yunnan	H5
SRR14430343	6.8	13	J. sigillata × J. regia	104.162	26.432	104.162	Yunnan	H5
SRR14430347	6.80948	12.6101	J. regia	113.494	36.432	113.494	Hebei	H5
SRR14430348	8.50716	15.754	J. regia	113.401	36.453	113.401	Hebei	H5
SRR14430349	8.86	16	J. regia	113.421	36.402	113.421	Hebei	H5
SRR14430350	7.32	14	J. regia	113.504	36.585	113.504	Hebei	H5
SRR14430351	8.75196	16.2073	J. regia	113.32	36.57	113.32	Shanxi	H5
SRR14430352	7.75641	14.3637	J. regia	113.416	36.462	113.416	Hebei	H5
SRR14430353	12.9462	23.9744	J. regia	112.51	37.34	112.51	Shanxi	H9
SRR14430354	7.27178	13.4663	J. regia	113.353	36.372	113.353	Hebei	H5
SRR14430355	7.00184	12.9664	J. regia	113.356	36.371	113.356	Hebei	H5
SRR14430356	7.46	14	J. regia	113.425	36.394	113.425	Hebei	H5
SRR14430357	7.19699	13.3278	J. sigillata × J. regia	102.927	26.342	102.927	Sichuan	H5
SRR14430359	11.4617	21.2254	J. regia	112.036	33.511	112.036	Henan	H1
SRR14430360	7.09	13	J. regia	114.085	37.13	114.085	Hebei	H5
SRR14430361	8.48466	15.7123	J. regia	113.425	36.394	113.425	Hebei	H5
SRR14430362	11.4605	21.2232	J. regia	112.042	33.515	112.042	Henan	H1
SRR14430363	13.2515	24.5399	J. regia	112.042	33.51	112.042	Henan	H1
SRR14430364	11.2538	20.8404	J. regia	112.036	33.511	112.036	Henan	H1
SRR14430365	8.25886	15.2942	J. regia	113.492	36.426	113.492	Hebei	H5
SRR14430367	10.9878	20.3477	J. regia	111.221	31.907	111.221	Hubei	H5
SRR14430368	11.6612	21.5947	J. sigillata × J. regia	99.964	25.668	99.964	Yunnan	H5
SRR14430369	10.0373	18.5876	J. regia	109.312	34.121	109.312	Shanxi	H5
SRR14430370	13.9426	25.8196	J. regia	111.21	34.242	111.21	Henan	H5
SRR14430371	13.1432	24.3393	J. regia	109.186	33.422	109.186	Shaanxi	H5
SRR14430379	15.5473	28.7913	J. sigillata × J. regia	103.38	23.36	103.38	Yunnan	H1
SRR14430380	6.91072	12.7976	J. sigillata × J. regia	109.2	31.38	109.2	Chongqing	H5
SRR14430381	9.7318	18.0218	J. sigillata × J. regia	111.21	29.38	111.21	Henan	H1
SRR14430382	7.3262	13.567	J. sigillata × J. regia	111.221	31.907	111.221	Hubei	H5
SRR14430383	7.35296	13.6166	J. sigillata × J. regia	111.21	29.38	111.21	Henan	H5
SRR14430384	8.13393	15.0628	J. sigillata × J. regia	111.21	29.38	111.21	Henan	H5
SRR14430385	6.11241	11.3193	J. sigillata × J. regia	111.21	29.38	111.21	Henan	H5
SRR14430386	9.59909	17.7761	J. sigillata × J. regia	111.21	29.38	111.21	Henan	H5
SRR14430387	7.57987	14.0368	J. sigillata × J. regia	111.21	29.38	111.21	Henan	H5
SRR14430388	8.54991	15.8332	J. sigillata × J. regia	111.21	29.38	111.21	Henan	H5
SRR14430389	7.64009	14.1483	J. sigillata × J. regia	111.221	31.907	111.221	Hubei	H5
SRR14430390	15.195	28.1389	J. sigillata × J. regia	99.964	25.668	99.964	Yunnan	H1
SRR14430391	7.60191	14.0776	J. sigillata × J. regia	111.221	31.907	111.221	Hubei	H5
SRR14430392	7.95253	14.7269	J. sigillata × J. regia	108.59	31.54	108.59	Chongqing	H5
SRR14430393	6.4983	12.0339	J. sigillata × J. regia	108.454	31.375	108.454	Chongqing	H5
SRR14430394	7.00471	12.9717	J. sigillata × J. regia	108.36	30.47	108.36	Chongqing	H5
SRR14430395	8.43135	15.6136	J. sigillata × J. regia	109.19	30.36	109.19	Chongqing	H5
SRR14430396	9.46633	17.5302	J. sigillata × J. regia	109.2	30.36	109.2	Chongqing	H5
SRR14430397	6.0106	11.1307	J. sigillata × J. regia	109.07	30.36	109.07	Chongqing	H5
SRR14430398	7.70718	14.2726	J. sigillata × J. regia	108.322	31.36	108.322	Chongqing	H5
SRR14430399	6.64844	12.3119	J. sigillata × J. regia	109.26	30.38	109.26	Chongqing	H5
SRR14430400	6.3505	11.7602	J. sigillata × J. regia	108.42	30.32	108.42	Chongqing	H5
SRR14430401	6.97722	12.9208	J. sigillata × J. regia	105.386	31.223	105.386	Sichuan	H5
SRR14430402	6.21362	11.5067	J. sigillata × J. regia	109.512	30.543	109.512	Chongqing	H5
SRR14430403	6.52736	12.0877	J. sigillata × J. regia	109.26	30.38	109.26	Chongqing	H5
SRR14430404	6.92497	12.824	J. sigillata × J. regia	111.221	31.907	111.221	Hubei	H5
SRR14430405	6.94378	12.8589	J. sigillata × J. regia	111.221	31.907	111.221	Hubei	H5
SRR14430406	7.67246	14.2083	J. sigillata × J. regia	111.221	31.907	111.221	Hubei	H5
SRR14430407	6.62158	12.2622	J. sigillata × J. regia	111.221	31.907	111.221	Hubei	H5
SRR14430408	6.8593	12.7024	J. sigillata × J. regia	107.32	30.09	107.32	Chongqing	H5
SRR14430409	9.74135	18.0395	J. sigillata × J. regia	107.46	29.36	107.46	Chongqing	H5
SRR14430410	7.10667	13.1605	J. sigillata × J. regia	109.08	30.36	109.08	Chongqing	H5
SRR14430418	6.94	13	J. sigillata × J. regia	104.162	26.433	104.162	Yunnan	H5
SRR14430429	7.41	14	J. sigillata × J. regia	104.163	26.451	104.163	Yunnan	H5
SRR14430430	6.11	11	J. sigillata × J. regia	111.221	31.907	111.221	Hubei	H5
SRR14430441	7.11	13	J. sigillata × J. regia	105.062	27.143	105.062	Guizhou	H5
SRR14430442	8.6	16	J. regia	112.59	36.88	112.59	Shanxi	H1
SRR14430446	12.11	22	J. sigillata × J. regia	99.964	25.668	99.964	Yunnan	H5
SRR14430447	7.16	13	J. regia	111.221	31.907	111.221	Hubei	H1
SRR14430458	6.89	13	J. sigillata × J. regia	102.01	27.385	102.01	Sichuan	H5
SRR14430469	11.91	22	J. sigillata × J. regia	99.96	25.67	99.96	Yunnan	H5
SRR14430470	16.59	31	J. sigillata × J. regia	99.559	27.992	99.559	Yunnan	H1
SRR14430481	17.38	32	J. sigillata × J. regia	99.95	26.11	99.95	Yunnan	H5
SRR14430492	12.8313	23.7618	J. sigillata	99.964	25.668	99.964	Yunnan	H5
SRR14430503	7.77371	14.3958	J. sigillata × J. regia	102.175	27.402	102.175	Sichuan	H5
SRR14430510	7.56	14	J. regia	105.441	34.301	105.441	Gansu	H1
SRR14430513	7.08	13	J. regia	105.451	34.245	105.451	Gansu	H1
SRR14430514	6.89	13	J. regia	111.221	31.907	111.221	Hubei	H1
SRR14430516	17.0434	31.5618	J. sigillata × J. regia	99.964	25.668	99.964	Yunnan	H5
SRR14430524	10.29	19	J. regia	110.172	33.425	110.172	Shaanxi	H1
SRR14430527	16.1453	29.8986	J. sigillata × J. regia	99.964	25.668	99.964	Yunnan	H5
SRR14430530	17.0467	31.568	J. regia	101.2	36.01	101.2	Qinghai	H5
SRR14430535	9.34714	17.3095	J. regia	110.494	33.364	110.494	Shaanxi	H5
SRR14430536	15.1574	28.0693	J. regia	99.964	25.668	99.964	Yunnan	H1
SRR14430537	14.6434	27.1174	J. regia	99.582	27.936	99.582	Yunnan	H5
SRR14430538	12.7204	23.5563	J. sigillata × J. regia	99.964	25.668	99.964	Yunnan	H5
SRR14430540	8.22117	15.2244	J. regia	103.02	32.04	103.02	Sichuan	H1
SRR14430542	13.2667	24.5681	J. regia	101.56	36.03	101.56	Qinghai	H5
SRR14430543	12.5796	23.2955	J. regia	102.18	35.52	102.18	Qinghai	H1
SRR14430547	6.01805	11.1445	J. sigillata × J. regia	101.999	27.331	101.999	Sichuan	H5
SRR14430558	7.22	13	J. sigillata × J. regia	101.28	27.928	101.28	Sichuan	H5
SRR14430569	18.7131	34.6538	J. sigillata × J. regia	99.964	25.668	99.964	Yunnan	H5
SRR14430576	6.95054	12.8714	J. regia	105.283	34.416	105.283	Gansu	H5
SRR14430581	18.0399	33.4073	J. sigillata × J. regia	99.964	25.668	99.964	Yunnan	H5
SRR14430582	10.5059	19.4554	J. regia	102.01	36.01	102.01	Qinghai	H1
SRR14430583	9.03164	16.7253	J. regia	110.2	34.01	110.2	Shaanxi	H5
SRR14430584	12.2162	22.6226	J. regia	105.17	33.583	105.17	Gansu	H1
SRR14430592	8.04953	14.9065	J. sigillata × J. regia	104.352	27.133	104.352	Guizhou	H5
SRR14430596	12.1728	22.5423	J. regia	109.58	33.305	109.58	Shaanxi	H1
SRR14430598	12.3912	22.9467	J. regia	112.51	37.34	112.51	Shanxi	H5
SRR14430602	11.2987	20.9235	J. regia	112.51	37.34	112.51	Shanxi	H1
SRR14430603	6.97328	12.9135	J. sigillata × J. regia	105.063	27.141	105.063	Guizhou	H5
SRR14430604	12.4907	23.1309	J. regia	112.51	37.34	112.51	Shanxi	H1
SRR14430606	10.6565	19.7343	J. regia	109.58	33.305	109.58	Shaanxi	H1
SRR14430609	12.8825	23.8566	J. regia	112.51	37.34	112.51	Shanxi	H1
SRR14430613	6.61811	12.2558	J. sigillata × J. regia	102.107	27.214	102.107	Sichuan	H5
SRR14430614	6.63176	12.281	J. regia	111.57	36.15	111.57	Shanxi	H5
SRR14430615	13.1368	24.3274	J. regia	107.429	35.411	107.429	Gansu	H5
SRR14430616	14.1984	26.2934	J. regia	109.181	33.435	109.181	Shaanxi	H5
SRR14430617	12.5906	23.3159	J. regia	110.311	33.273	110.311	Shaanxi	H5
SRR14430618	12.3057	22.7883	J. regia	109.563	34.032	109.563	Shaanxi	H1
SRR14430619	13.3981	24.8112	J. regia	99.964	25.668	99.964	Yunnan	H5
SRR14430621	7.1	13	J. regia	114.085	37.126	114.085	Hebei	H5
SRR14430622	6.92	13	J. regia	114.054	37.181	114.054	Hebei	H5
SRR14430623	7.45424	13.8041	J. sigillata × J. regia	108.51	31.43	108.51	Chongqing	H1
SRR14430624	6.1669	11.4202	J. sigillata × J. regia	108.51	31.43	108.51	Chongqing	H1
SRR14430625	6.08522	11.2689	J. sigillata × J. regia	108.53	31.43	108.53	Chongqing	H5
SRR14430626	6.45253	11.9491	J. sigillata × J. regia	108.22	31.43	108.22	Chongqing	H5
SRR14430628	7.65506	14.176	J. sigillata × J. regia	108.53	31.43	108.53	Chongqing	H5
SRR14430629	7.81105	14.4649	J. sigillata × J. regia	108.58	31.4	108.58	Chongqing	H5
SRR14430630	6.13346	11.3583	J. sigillata × J. regia	108.57	31.14	108.57	Chongqing	H5
SRR14430631	8.20675	15.1977	J. sigillata × J. regia	106.28	29.49	106.28	Chongqing	H5
SRR14430632	9.80351	18.1547	J. sigillata × J. regia	108.58	31.47	108.58	Chongqing	H5
SRR14430633	7.06155	13.0769	J. sigillata × J. regia	109.01	31.4	109.01	Chongqing	H5
SRR14430634	6.39467	11.842	J. sigillata × J. regia	108.02	31.52	108.02	Chongqing	H1
SRR14430635	8.21541	15.2137	J. sigillata × J. regia	108.56	31.5	108.56	Chongqing	H5
SRR14430636	6.50075	12.0384	J. sigillata × J. regia	108.58	31.49	108.58	Chongqing	H1
SRR14430637	6.17254	11.4306	J. sigillata × J. regia	109.06	31.51	109.06	Chongqing	H5
SRR14430638	8.26775	15.3107	J. sigillata × J. regia	109.06	31.51	109.06	Chongqing	H5
SRR14430639	6.45391	11.9517	J. sigillata × J. regia	109.06	31.51	109.06	Chongqing	H5
SRR14430640	6.22915	11.5355	J. sigillata × J. regia	108.58	31.48	108.58	Chongqing	H1
SRR14430641	6.88572	12.7513	J. sigillata × J. regia	109.09	31.46	109.09	Chongqing	H1
SRR14430642	7.62795	14.1258	J. sigillata × J. regia	101.276	27.931	101.276	Sichuan	H5
SRR14430643	16.5033	30.5616	J. sigillata × J. regia	99.577	27.875	99.577	Yunnan	H1
SRR14430644	6.41376	11.8773	J. sigillata × J. regia	109.09	31.46	109.09	Chongqing	H1
SRR14430645	8.36511	15.4909	J. sigillata × J. regia	109.07	31.46	109.07	Chongqing	H1
SRR14430646	7.05286	13.0609	J. sigillata × J. regia	108.56	31.49	108.56	Chongqing	H5
SRR14430647	7.08973	13.1291	J. sigillata × J. regia	109.02	31.54	109.02	Chongqing	H5
SRR14430648	7.60108	14.0761	J. sigillata × J. regia	109.02	31.54	109.02	Chongqing	H5
SRR14430649	6.89483	12.7682	J. sigillata × J. regia	109.07	31.46	109.07	Chongqing	H5
SRR14430650	7.16343	13.2656	J. sigillata × J. regia	108.59	31.54	108.59	Chongqing	H5
SRR14430651	7.34105	13.5945	J. sigillata × J. regia	108.47	31.29	108.47	Chongqing	H1
SRR14430652	7.20403	13.3408	J. sigillata × J. regia	108.31	31.43	108.31	Chongqing	H1
SRR14430653	7.69006	14.2409	J. sigillata × J. regia	108.51	31.69	108.51	Chongqing	H5
SRR14430654	7.79442	14.4341	J. sigillata × J. regia	102.018	27.302	102.018	Sichuan	H5
SRR14430655	6.88215	12.7447	J. sigillata × J. regia	108.58	31.49	108.58	Chongqing	H1
SRR14430656	13.1893	24.4247	J. regia	111.203	34.224	111.203	Henan	H5
SRR14430657	10.8854	20.1582	J. regia	110.141	34.022	110.141	Shaanxi	H5
SRR14430658	10.726	19.8629	J. regia	110.141	34.022	110.141	Shaanxi	H5
SRR14430659	11.9622	22.1522	J. regia	110.141	34.022	110.141	Shaanxi	H5
SRR14430660	8.43808	15.6261	J. regia	111.36	36.25	111.36	Shanxi	H5
SRR14430661	6.12612	11.3447	J. regia	110.43	36.13	110.43	Shaanxi	H5
SRR14430662	6.97492	12.9165	J. regia	110.43	36.13	110.43	Shaanxi	H5
SRR14430663	7.32564	13.566	J. regia	110.43	36.13	110.43	Shaanxi	H5
SRR14430664	10.4993	19.4432	J. regia	110.08	33.41	110.08	Shaanxi	H5
SRR14430665	8.1191	15.0354	J. sigillata × J. regia	104.289	26.546	104.289	Yunnan	H5
SRR14430666	9.84502	18.2315	J. regia	109.582	33.305	109.582	Shaanxi	H5
SRR14430667	13.7519	25.4665	J. regia	109.563	33.534	109.563	Shaanxi	H5
SRR14430668	11.2513	20.8357	J. regia	110.292	33.206	110.292	Shaanxi	H5
SRR14430669	10.6242	19.6745	J. regia	110.19	34.011	110.19	Shaanxi	H1
SRR14430670	10.3564	19.1786	J. regia	109.58	33.305	109.58	Shaanxi	H1
SRR14430671	7.35552	13.6213	J. regia	111.47	37.21	111.47	Shanxi	H5
SRR14430672	7.79237	14.4303	J. regia	111.38	36.65	111.38	Shanxi	H5
SRR14430673	6.18337	11.4507	J. regia	111.63	36.58	111.63	Shanxi	H5
SRR14430674	6.44738	11.9396	J. regia	111.47	37.36	111.47	Shanxi	H5
SRR14430675	7.48794	13.8665	J. regia	111.35	37.16	111.35	Shanxi	H5
SRR14430676	7.53284	13.9497	J. sigillata × J. regia	102.982	26.482	102.982	Sichuan	H5
SRR14430677	6.64125	12.2986	J. regia	113.58	37.37	113.58	Shanxi	H5
SRR14430678	8.46746	15.6805	J. regia	113.31	36.55	113.31	Shanxi	H5
SRR14430679	8.02716	14.8651	J. regia	113.495	36.432	113.495	Hebei	H5
SRR14430680	6.90784	12.7923	J. regia	113.414	36.463	113.414	Hebei	H5
SRR14430681	7.48	14	J. regia	113.513	37.004	113.513	Hebei	H5
SRR14430682	6.30185	11.6701	J. regia	113.512	37.004	113.512	Hebei	H5
SRR14430683	9.10686	16.8645	J. regia	113.523	36.573	113.523	Hebei	H5
SRR14430684	9.18156	17.0029	J. regia	113.521	36.572	113.521	Hebei	H5
SRR14430685	8.65716	16.0318	J. regia	113.422	36.522	113.422	Hebei	H5
SRR14430686	7.4897	13.8698	J. regia	113.425	36.394	113.425	Hebei	H5
SRR14430687	8.17	15	J. sigillata × J. regia	102.926	26.442	102.926	Sichuan	H5
SRR14430688	6.76	13	J. sigillata × J. regia	108.58	31.52	108.58	Chongqing	H1
SRR14430689	6.49	12	J. sigillata × J. regia	108.58	31.52	108.58	Chongqing	H1
SRR14430690	6.9	13	J. sigillata × J. regia	108.56	31.49	108.56	Chongqing	H5
SRR14430691	6.24	12	J. sigillata × J. regia	108.58	31.52	108.58	Chongqing	H5
SRR14430692	7.15	13	J. sigillata × J. regia	108.59	31.54	108.59	Chongqing	H5
SRR14430693	7.23	13	J. sigillata × J. regia	108.59	31.54	108.59	Chongqing	H5
SRR14430694	7.28	13	J. sigillata × J. regia	108.59	31.54	108.59	Chongqing	H5
SRR14430695	6.49	12	J. sigillata × J. regia	108.59	31.54	108.59	Chongqing	H5
SRR14430696	6.88	13	J. sigillata × J. regia	109.07	31.46	109.07	Chongqing	H1
SRR14430697	7.33	14	J. sigillata × J. regia	100.929	28.131	100.929	Sichuan	H1
SRR14430698	6.6	12	J. sigillata × J. regia	108.59	31.54	108.59	Chongqing	H5
SRR14430699	7.58	14	J. sigillata × J. regia	108.21	30.56	108.21	Chongqing	H5
SRR14430700	7.29	14	J. sigillata × J. regia	108.54	31.49	108.54	Chongqing	H5
SRR14430701	6.31	12	J. sigillata × J. regia	108.58	31.49	108.58	Chongqing	H1
SRR14430702	7.16	13	J. sigillata × J. regia	109.05	31.5	109.05	Chongqing	H5
SRR14430703	6.75	12	J. sigillata × J. regia	108.48	31.15	108.48	Chongqing	H5
SRR14430704	7.57	14	J. sigillata × J. regia	108.48	31.46	108.48	Chongqing	H1
SRR14430705	7.2	13	J. sigillata × J. regia	108.5	31.47	108.5	Chongqing	H5
SRR14430706	7.12	13	J. sigillata × J. regia	108.47	31.45	108.47	Chongqing	H1
SRR14430707	7.8	14	J. sigillata × J. regia	108.53	31.52	108.53	Chongqing	H1
SRR14430708	7.9	15	J. sigillata × J. regia	104.204	26.392	104.204	Yunnan	H5
SRR14430709	7.57	14	J. sigillata × J. regia	108.51	31.47	108.51	Chongqing	H1
SRR14430710	6.91	13	J. sigillata × J. regia	108.45	31.47	108.45	Chongqing	H5
SRR14430711	8.04	15	J. sigillata × J. regia	109.2	31.38	109.2	Chongqing	H5
SRR14430712	6.27	12	J. sigillata × J. regia	109.2	31.38	109.2	Chongqing	H5
SRR14430713	7.32	14	J. sigillata × J. regia	109.2	31.38	109.2	Chongqing	H5
SRR14430714	7.46	14	J. sigillata × J. regia	109	31.39	109	Chongqing	H5
SRR14430715	7.75	14	J. sigillata × J. regia	109.01	31.39	109.01	Chongqing	H1
SRR14430716	6.11	11	J. sigillata × J. regia	109.09	31.35	109.09	Chongqing	H5
SRR14430717	7.16	13	J. sigillata × J. regia	109.01	31.39	109.01	Chongqing	H1
SRR14430718	7.49	14	J. sigillata × J. regia	108.322	31.36	108.322	Chongqing	H5
SRR14430719	7.41	14	J. sigillata × J. regia	105.112	29.804	105.112	Sichuan	H1
SRR14430720	6.96	13	J. sigillata × J. regia	108.58	31.4	108.58	Chongqing	H5
SRR14430721	6.55	12	J. sigillata × J. regia	109.09	31.35	109.09	Chongqing	H5
SRR14430722	7.65	14	J. sigillata × J. regia	111.221	31.907	111.221	Hubei	H5
SRR14430723	6.92	13	J. sigillata × J. regia	111.221	31.907	111.221	Hubei	H5
SRR14430724	15.55	29	J. sigillata × J. regia	99.563	27.983	99.563	Yunnan	H5
SRR14430725	14.32	27	J. sigillata × J. regia	99.414	28.156	99.414	Yunnan	H1
SRR14430726	6.65	12	J. sigillata × J. regia	110.061	31.175	110.061	Chongqing	H5
SRR14430727	12.15	23	J. sigillata × J. regia	108.316	33.186	108.316	Shaanxi	H1
SRR14430728	10.81	20	J. sigillata × J. regia	109.58	33.305	109.58	Shaanxi	H5
SRR14430729	9.94	18	J. sigillata × J. regia	110.025	32.384	110.025	Hubei	H5
SRR14430730	7.53	14	J. sigillata × J. regia	111.221	31.907	111.221	Hubei	H1
SRR14430731	7.57	14	J. sigillata × J. regia	109.2	31.41	109.2	Chongqing	H1
SRR14430732	6	11	J. sigillata × J. regia	108.58	31.53	108.58	Chongqing	H1
SRR14430733	10.14	19	J. sigillata × J. regia	109.131	33.323	109.131	Shaanxi	H5
SRR14430734	10.69	20	J. sigillata × J. regia	111.221	31.907	111.221	Hubei	H5
SRR14430735	6.8	13	J. sigillata × J. regia	110.052	31.162	110.052	Chongqing	H5
SRR14430736	6.65	12	J. sigillata × J. regia	110.052	31.162	110.052	Chongqing	H5
SRR14430737	9.65	18	J. sigillata × J. regia	111.221	31.907	111.221	Hubei	H1
SRR14430738	6.32	12	J. sigillata × J. regia	108.2	31.731	108.2	Chongqing	H5
SRR14430739	6.68	12	J. sigillata × J. regia	109.18	31.34	109.18	Chongqing	H5
SRR14430740	6.82	13	J. sigillata × J. regia	108.21	30.56	108.21	Chongqing	H5
SRR14430741	14.3485	26.5712	J. sigillata × J. regia	99.964	25.668	99.964	Yunnan	H1
SRR14430742	6.48	12	J. sigillata × J. regia	109.27	30.39	109.27	Chongqing	H5
SRR14430743	7.17	13	J. sigillata × J. regia	108.21	30.56	108.21	Chongqing	H5
SRR14430744	11.27	21	J. sigillata × J. regia	111.221	31.907	111.221	Hubei	H1
SRR14430745	6.91	13	J. sigillata × J. regia	111.221	31.907	111.221	Hubei	H1
SRR14430746	7.58	14	J. sigillata × J. regia	111.221	31.907	111.221	Hubei	H5
SRR14430747	7.86	15	J. sigillata × J. regia	111.221	31.907	111.221	Hubei	H5
SRR14430748	9.68	18	J. sigillata × J. regia	111.221	31.907	111.221	Hubei	H5
SRR14430749	7.32	14	J. sigillata × J. regia	111.221	31.907	111.221	Hubei	H5
SRR14430750	8.78	16	J. sigillata × J. regia	111.221	31.907	111.221	Hubei	H5
SRR14430751	7.53	14	J. sigillata × J. regia	110.303	31.364	110.303	Chongqing	H5
SRR14888650	26.2	48.4887	J. regia	107.75	33.8167	107.75	Shanxi	H5
SRR14888651	18.7	34.6083	J. regia	107.75	33.8167	107.75	Shanxi	H5
SRR14888653	28.7	53.1155	J. regia	107.75	33.8167	107.75	Shanxi	H5
SRR14888654	29.9	55.3363	J. regia	111.809	33.6332	111.809	Henan	H5
SRR14888655	31.6	58.4826	J. regia	111.809	33.6332	111.809	Henan	H5
SRR14888659	25.5	47.1932	J. sigillata × J. regia	110.372	31.4947	110.372	Hubei	H5
SRR14888660	28.2	52.1901	J. regia	112.936	34.5062	112.936	Henan	H5
SRR18663981	-	35	J. sigillata	102.756	25.4238	102.756	Yunnan	H5
SRR18663982	-	31	J. sigillata × J. regia	102.709	25.5605	102.709	Yunnan	H5
SRR18663983	-	33	J. sigillata × J. regia	102.709	25.5605	102.709	Yunnan	H5
SRR18663984	-	31	J. sigillata × J. regia	105.996	23.7158	105.996	Yunan	H5
SRR18663985	-	43	J. sigillata × J. regia	104.788	23.3787	104.788	Yunnan	H5
SRR18663987	-	37	J. sigillata × J. regia	104.788	23.3787	104.788	Yunnan	H5
SRR18663988	-	30	J. sigillata	101.983	24.0667	101.983	Yunnan	H5
SRR18663989	-	31	J. sigillata	99.85	25.0333	99.85	Yunnan	H12
SRR18663990	-	27	J. sigillata	99.85	25.0333	99.85	Yunnan	H12
SRR18663991	-	25	J. sigillata × J. regia	99.4996	25.1666	99.4996	Yunan	H12
SRR18663992	-	28	J. sigillata	99.4995	25.1666	99.4995	Yunan	H12
SRR18663993	-	27	J. sigillata × J. regia	98.7	25.2833	98.7	Yunan	H12
SRR18663994	-	28	J. sigillata	98.7833	25.3	98.7833	Yunnan	H12
SRR18663995	-	27	J. sigillata × J. regia	108.787	27.5463	108.787	Chongqing	H5
SRR18663996	-	17	J. sigillata × J. regia	105.118	26.2532	105.118	Guizhou	H5
SRR18663998	-	23	J. sigillata × J. regia	105.118	26.2532	105.118	Guizhou	H5
SRR18663999	-	29	J. sigillata × J. regia	99.8658	25.6166	99.8658	Yunnan	H5
SRR18664000	-	34	J. sigillata × J. regia	99.8658	25.6166	99.8658	Yunnan	H1
SRR18664002	-	23	J. sigillata × J. regia	95.2667	29.2167	95.2667	Tibet	H3
SRR18664003	-	26	J. sigillata × J. regia	95.2667	29.2167	95.2667	Tibet	H1
SRR18664004	-	18	J. sigillata × J. regia	95.2667	29.2167	95.2667	Tibet	H4
SRR18664005	-	34	J. sigillata × J. regia	106.366	24.4711	106.366	Guangxi	H5
SRR18664006	-	22	J. sigillata × J. regia	105.118	26.2532	105.118	Guizhou	H5
SRR18664007	-	36	J. sigillata × J. regia	104.278	26.7409	104.278	Guizhou	H5
SRR18664009	-	27	J. sigillata × J. regia	104.278	26.7409	104.278	Guizhou	H5
SRR18664010	-	29	J. sigillata × J. regia	104.278	26.7409	104.278	Guizhou	H5
SRR18664011	-	35	J. sigillata × J. regia	103.38	29.5909	103.38	Sichuan	H5
SRR18664012	-	36	J. sigillata × J. regia	103.38	29.5909	103.38	Sichuan	H5
SRR18664013	-	37	J. sigillata × J. regia	107.189	29.0412	107.189	Chongqing	H5
SRR18664014	-	30	J. sigillata × J. regia	107.189	29.0412	107.189	Chongqing	H5
SRR18664015	-	30	J. sigillata × J. regia	107.189	29.0412	107.189	Chongqing	H5
SRR18664016	-	30	J. sigillata × J. regia	107.189	29.0412	107.189	Chongqing	H5
SRR18664017	-	27	J. sigillata × J. regia	108.579	30.3775	108.579	Hubei	H5
SRR18664018	-	37	J. sigillata × J. regia	108.579	30.3775	108.579	Hubei	H5
SRR18664020	-	31	J. sigillata × J. regia	108.579	30.3775	108.579	Hubei	H5
SRR18664021	-	34	J. sigillata × J. regia	108.579	30.3775	108.579	Hubei	H5
SRR18664022	-	25	J. sigillata × J. regia	108.579	30.3775	108.579	Hubei	H5
SRR5097480	-	30	J. regia	107.75	33.8167	107.75	Shanxi	H5
SRR5097482	22.3	41.2709	J. sigillata	101.25	23.9667	101.25	Yunnan	H5
SRR5097488	-	32	J. sigillata	98.7167	25.3	98.7167	Yunan	H12
SRR5097493	22.7	42.0112	J. sigillata	101.983	24.0667	101.983	Yunnan	H5
SRR5097494	24.4	45.1574	J. sigillata × J. regia	95.2667	29.2167	95.2667	Tibet	H1
SRR5192958	-	30	J. sigillata	99.85	25.0333	99.85	Yunnan	H12
SRR5192959	-	31	J. sigillata	98.7833	25.3	98.7833	Yunnan	H12
SRR9313656	25.4	47.0081	J. sigillata	100.267	25.6167	100.267	Yunnan	H5
SXHT05	25.7498	48.3121	J. regia	108.568	33.785	108.568	Shaanxi	H5
TBR08	27.1478	50.935	J. regia	107.536	34.0612	107.536	Shanxi	H5
TBR23	28.0989	52.7196	J. regia	107.445	34.052	107.445	Shanxi	H5
TDC05	21.4734	40.2887	J. sigillata × J. regia	102.031	27.1867	102.031	Guizhou	H5
TDY05	36.5074	68.4957	J. sigillata	101.064	25.9703	101.064	Yunnan	H5
THR06	28.5189	53.5075	J. sigillata × J. regia	103.438	31.5617	103.438	Sichuan	H5
THR16	26.1935	49.1446	J. sigillata × J. regia	103.438	31.5617	103.438	Sichuan	H5
THR20	22.9939	43.1415	J. sigillata × J. regia	103.438	31.5617	103.438	Sichuan	H5
TJD03	11.14	20.901	J. sigillata	101.006	24.5677	101.006	Yunnan	H12
TJD05	36.4228	68.3371	J. sigillata	101.006	24.5677	101.006	Yunnan	H12
TJD07	11.37	21.3326	J. sigillata	101.006	24.5677	101.006	Yunnan	H12
TXP05	29.8297	55.967	J. sigillata	101.412	24.1959	101.412	Yunnan	H5
TYC01	14.2	26.6422	J. sigillata	99.872	25.0393	99.872	Yunnan	H12
TYC02	12.13	22.7585	J. sigillata	99.872	25.0393	99.872	Yunnan	H12
TYC05	23.2079	43.5429	J. sigillata	99.872	25.0393	99.872	Yunnan	H12
WAR02	28.9406	54.2988	J. regia	113.834	36.8609	113.834	Hebei	H5
WAR24	30.3986	57.0343	J. regia	113.919	36.8584	113.919	Hebei	H5
WKJT10	28.9083	54.2381	J. sigillata × J. regia	99.0658	27.5395	99.0658	Yunnan	H1
WLZR05	40.8204	76.5878	J. regia	102.647	37.9333	102.647	Gansu	H5
WQR03	24.3988	45.7773	J. regia	108.399	35.3789	108.399	Gansu	H5
XDM01	22.9134	42.9904	J. sigillata × J. regia	106.093	25.3171	106.093	Guizhou	H5
XER01	25.3	47.4682	J. sigillata × J. regia	109.412	29.9946	109.412	Hubei	H5
XER13	28.8321	54.0952	J. sigillata × J. regia	109.412	29.9946	109.412	Hubei	H5
XER15	16.6344	31.2098	J. sigillata × J. regia	109.412	29.9946	109.412	Hubei	H5
XFM02	31.1943	58.5271	J. sigillata × J. regia	106.526	27.045	106.526	Guizhou	H5
XFM03	31.2942	58.7146	J. sigillata × J. regia	106.526	27.045	106.526	Guizhou	H5
XFM06	28.805	54.0444	J. sigillata × J. regia	106.526	27.045	106.526	Guizhou	H5
XHM21	26.426	49.5808	J. sigillata × J. regia	105.252	25.2734	105.252	Guizhou	H5
XJR02	23.2434	43.6096	J. regia	102.452	31.2041	102.452	Sichuan	H5
XJR25	27.6638	51.9032	J. sigillata × J. regia	102.452	31.2041	102.452	Sichuan	H5
XRM15	44.8057	84.0651	J. sigillata × J. regia	105.665	24.9823	105.665	Guizhou	H5
XSH-JR05	27.3336	51.2837	J. sigillata	100.108	27.0771	100.108	Yunnan	H5
XSHR30	34.9018	65.4832	J. regia	105.219	34.0349	105.219	Gansu	H5
XSM20	16.8422	31.5995	J. sigillata × J. regia	106.233	28.3092	106.233	Guizhou	H5
XXR23	25.6446	48.1147	J. regia	106.412	33.8309	106.412	Gansu	H5
XXR27	23.096	43.333	J. sigillata × J. regia	106.411	33.8295	106.411	Gansu	H5
XZM21	33.2052	62.3	J. sigillata × J. regia	101.985	28.253	101.985	Sichuan	H5
YBJT02	11.41	21.4076	J. sigillata	99.8907	25.6245	99.8907	Yunnan	H12
YBJT05	37.5779	70.5042	J. sigillata	99.8912	25.6286	99.8912	Yunnan	H12
YBJT06	11.49	21.5577	J. sigillata	99.8903	25.6286	99.8903	Yunnan	H12
YCM25	18.5435	34.7915	J. sigillata × J. regia	102.329	29.1587	102.329	Sichuan	H5
YDJT01	11.52	21.614	J. sigillata	99.5964	24.2102	99.5964	Yunnan	H12
YDJT02	10.45	19.6064	J. sigillata	99.5964	24.2102	99.5964	Yunnan	H12
YDJT04	17.0854	32.0559	J. sigillata	99.5964	24.2102	99.5964	Yunnan	H12
YFR01	22.6639	42.5223	J. regia	111.569	37.2879	111.569	Shanxi	H5
YFR22	31.23	58.5942	J. regia	111.625	37.3237	111.625	Shanxi	H5
YGC05	30.9968	58.1565	J. sigillata × J. regia	99.2959	28.7695	99.2959	Sichuan	H5
YGJT01	10.85	20.3569	J. sigillata	99.2246	25.6184	99.2246	Yunnan	H12
YGJT04	11.34	21.2763	J. sigillata	99.2245	25.6182	99.2245	Yunnan	H12
YGJT06	12.42	23.3026	J. sigillata	99.2242	25.6181	99.2242	Yunnan	H12
YGJT08	11.11	20.8447	J. sigillata	99.2242	25.6179	99.2242	Yunnan	H12
YHR11	28.4811	53.4366	J. sigillata × J. regia	105.716	28.0091	105.716	Sichuan	H5
YHX05	32.562	61.0933	J. sigillata × J. regia	99.3852	26.9071	99.3852	Yunnan	H5
YMR07	18.3618	34.4508	J. sigillata × J. regia	105.77	32.586	105.77	Sichuan	H5
YQR11	25.06	47.0179	J. regia	111.983	35.3455	111.983	Henan	H5
YQR20	16.2196	30.4314	J. regia	112.02	35.367	112.02	Henan	H5
YSJT20	29.1019	54.6014	J. sigillata × J. regia	99.9309	26.8608	99.9309	Yunnan	H5
YYL05	33.4295	62.7208	J. sigillata × J. regia	99.2566	26.1246	99.2566	Yunnan	H12
ZBR18	34.478	64.6881	J. sigillata × J. regia	98.468	28.7885	98.468	Tibet	H5
ZDM21	25.2434	47.3621	J. sigillata × J. regia	103.038	27.2996	103.038	Yunnan	H5
ZDT05	28.9309	54.2806	J. sigillata × J. regia	100.02	27.2492	100.02	Yunnan	H5
ZJ05	24.3071	45.6052	J. sigillata × J. regia	102.847	27.943	102.847	Sichuan	H5
ZLM01	20.1307	37.7695	J. sigillata × J. regia	103.352	27.0472	103.352	Yunnan	H5
