# Supplementary material for: Tracing the Holocene hybrid origin of cultivated walnut in southwestern China
Source: For Res (Fayettev). 2026 May 15;6:e018. doi: 10.48130/forres-0026-0018 (PMC13253123; doi:10.48130/forres-0026-0018)
Supplement: Supplementary file 1 — Supplementary data to this article can be found online. [file forres-0026-0018-S1.zip › 10.48130_forres-0026-0018-Suppl-TableS3.xlsx]

## Sheet: Table S3
Table S3. Detailed information on the 31 primers and the multiplex PCR reaction system (as described by Xiahou et al. 2023).
Loci	Primer pair sequence (5'-3')	Repeat motif	Size range (bp)	Ta (℃)	Reference	Dye	Multiplex
BFU-Jr277	F:TATTCACCCGGAGGTTTCAG	(GAT)10	235-250	61	[1]	FAM	M 3
	R:CCGAAGCCAGTCGAGTTATC
BFU-Jr38	F:AGCTCCTCAAGCAAGGCTTA	(GAT)13	127-145	60	[1]	FAM	M 3
	R:GTGCATGGAACCACACTCAG
CUJRD102	F-GACAGCAGCCTTATTTTGTAAC	(GAG)8	169-184	53	[2]	HEX	M 4
	R-TTCGTCCTCTTCTTCTTCAAC
CUJRD462	F-TGCTCATTTTCATCCACTATC	(GAA)8	250-268	55	[2]	HEX	M 2
	R-ACTTCCTCTCCTTCCTCTTTC
JM5446	F-ATGCATGCAGCTCCTACCTC	(CTAG)5	221-249	56	[3]	HEX	M 3
	R-GGACGTGTCCTGGGTTTTCA
JR02	F:GTTGGGCTGCCAGAGATTCT	(TTC)7	141-168	56	[4]	HEX	M 3
	R:ACGCTTCATTGGTAAACGAACG
JR03	F:ATACGGATCTGATGGCATGG	(GAC)6	235-268	56.7	[4]	HEX	M 1
	R:AGACAGCAATATCCACCCTT
JR04	F:TGTTCTACCATTGCTCCGAA	(TCA)6	348-381	57	[4]	FAM	M 4
	R:ACACCTAGTTAGGAGCTGGA
JR05	F:GTCGCAAGCTCAGCAAATAA	(AAAG)8	194-214	57	[4]	HEX	M 2
	R:TGTATGTATGGGAGGGGGAT
JR06	F:TTGGAGCCCAATCAAGGATT	(ACAG)5	299-319	57	[4]	HEX	M 3
	R:CACACAGAAAAGACCAGCAG
JR07	F:TCTTAAGAAGAGCCAATCGC	(ACCA)5	303-330	56.1	[4]	FAM	M 2
	R:GCTGTGTACCTCTTAGGGTT
JR08	F:ACTCCTGTCACTTGTATGCC	(CACG)5	329-359	57.2	[4]	FAM	M 3
	R:CCCGAGACATCAGAACCTTT
JR09	F:ATCACCTGATGTGGAAGCAA	(GAGGA)5	359-394	56.8	[4]	TAMRA	M 5
	R:CCATAGGACCCATAACGTGA
JR10	F:TGGGAAGGGATTTCGTGTTGT	(TCTGA)5	195-215	56	[4]	TAMRA	M 4
	R:TAAGGACGCCCATTGCCATT
JR11	F:AGCTAGCTCTCAAACAACAAGC	(GCAGTA)8	140-164	53	[4]	FAM	M 2
	R:ACAAACATGGCAACCTTCGTG
JR12	F:GCCTCTCCTCGTGCTCATTT	(GAA)18	212-230	56	[4]	TAMRA	M 3
	R:ACTCGCTACTTTTCAGGCCC
JS02	F:CAACTCTGTGATTGCATGGG	(AAAG)8	383-411	57	[2]	HEX	M 5
	R:GGTAACTCTCATCGCTAGGG
JS03	F:TGACGAGGTTTACCAGATGGG	(GAA)5	90-105	58	[2]	TAMRA	M 2
	R:CGTTCTTCTTTCAGAGTGCTGTT
JS04	F:CATACATATGTGGGTGGCCT	(GAA)6	349-367	56.8	[2]	TAMRA	M 2
	R:TCCTCCTCTCTCTTCCCTTT
JS05	F:CGGCATTACAGTCGGCAGTA	(GAA)10	93-120	57	[2]	TAMRA	M 3
	R:ACAATTCCCGTGCTGCATCT
JS06	F:CCCTGCATGCAATCAATCACA	(AGT)5	96-111	55	[2]	TAMRA	M 4
	R:ATGGGACGAGTGATGGACTC
JS07	F:ACCAGCAGTTCCATGTACGG	(GAG)9	111-132	57	[2]	HEX	M 2
	R:GCTCATGCCATTATCTGCTTCG
JS09	F:TTCGACCGCGTTTCCAGTTA	(TTC)7	116-131	56	[2]	FAM	M 1
	R:CCAGACTCACGGTCAGTTCC
JS12	F:TCAACATTGGCGAGGTGACA	(TTA)7	128-155	55	[2]	TAMRA	M 1
	R:AGGCAAGTCTACTTCTTTCCCT
JS13	F:TCTTGTCAGCATACTAAGCTTGTT	(TTCT)5	129-158	56	[2]	HEX	M 5
	R:ACTAACTGCATATAGGATCAACCA
JS14	F:CACATCGAGTGTTTCAAGTGACA	(TGC)6	134-149	57	[2]	FAM	M 4
	R:TGCACATGAGGAATTAACTGCTT
JS15	F:ATCTCCGTGACTCCGCTCCT	(TTG)5	352-377	60	[2]	TAMRA	M 3
	R:ACCCGCCACCATCTTCATCTACCAA
JS22	F:AAAGTTGCTCCTCAGCTTGG	(ATC)7	266-293	56	[2]	FAM	M 4
	R:TAATTAGCAATGAACAGATGGTGG
JS28	L:AAAGGGTGAAGGAAGAAATTAGGAT	(AAGAG)5	316-332	57	[2]	HEX	M 5
	R:CCAAATTAAGCCAAACATGGTTGC
SSR18	F:GGAAAGGGATTTGAGGAGAGAT	(TTC)8	297-303	60	[5]	TAMRA	M 5
	R:GAAGAGGAGGAAGAAGAGGAGG
ZMZ7	F:GAACAAATAGACCAGGCACG	(TCC)7	215-236	56	[6]	TAMRA	M 1
	R:TAACGACAACCGATGAAACC
Note: Each multiplex reaction system has a uniform annealing temperature, M1 (57 °C), M2 (58 °C), M3 (56 °C), M4 (58 °C), M5 (55 °C).
References 1. Zhang ZY, Han JW, Jin Q, Wang Y, Pang XM, Li YY. 2013. Development and characterization of new microsatellites for walnut (Juglans regia). Genetics and Molecular Research. 12:4723–4734. 2. Xu ZC, Jin YC, Milne RI, Xiahou ZY, Qin HT, Ye LJ, Gao LM, Liu J, Li DZ. 2020. Development of 32 novel microsatellite loci in Juglans sigillata using genomic data. Applications in Plant Sciences. …
