# Supplementary material for: Tracing the Holocene hybrid origin of cultivated walnut in southwestern China
Source: For Res (Fayettev). 2026 May 15;6:e018. doi: 10.48130/forres-0026-0018 (PMC13253123; doi:10.48130/forres-0026-0018)
Supplement: Supplementary file 1 — Supplementary data to this article can be found online. [file forres-0026-0018-S1.zip › 10.48130_forres-0026-0018-Suppl-TableS4.xlsx]

## Sheet: Table S4
Table S4. Prior parameters and posterior estimates for the DIYABC-RF analysis in this study. The right side of the table gives the posterior estimates for the parameters of the best scenario (scenario 3). Parameter Ng, th1, and th2 were not used in this scenario and therefore there is no posterior estimates.
Parameters	Parameter description	Prior parameters		Posterior estimates
		Minimum	Maximum	Mean	Median	Quantile 5%	Quantile 95%
Na	Population size of the ancestry of JR and JS	10	10000	4362.52	3847.98	456	8997.12
Njr	Population size of JR	10	10000	2413.03	2349.12	826	4080.33
Nh1	Population size of Hybrid1	10	10000	4182.37	3708	752	9180.01
Nh2	Population size of Hybrid2	10	10000	4003.59	3618	929.968	8629
Njs	Population size of JS	10	10000	3958.71	3854.44	1438	6636
Ng	Population size of unsampled population	10	10000	NA	NA	NA	NA
th1	Admixture or divergence time	10	10000	NA	NA	NA	NA
th2	Admixture or divergence time	10	1000	NA	NA	NA	NA
t1	Divergence time of JR and JS	50000	1000000	2.08 Ma	1.44 Ma	0.84 Ma	5.29 Ma
thl	Admixture time	10	1000	9745.14	10845	2745	14610
ths	Admixture time	10	1000	6511.31	6045	1485	14449.2
ra	Admixture rate	0.01	0.99	0.516169	0.539357	0.234496	0.72768
rb	Admixture rate	0.01	0.99	0.387183	0.387458	0.180053	0.595047
Temporal constraints: thl > ths
