# Supplementary material for: Tracing the Holocene hybrid origin of cultivated walnut in southwestern China
Source: For Res (Fayettev). 2026 May 15;6:e018. doi: 10.48130/forres-0026-0018 (PMC13253123; doi:10.48130/forres-0026-0018)
Supplement: Supplementary file 1 — Supplementary data to this article can be found online. [file forres-0026-0018-S1.zip › 10.48130_forres-0026-0018-Suppl-TableS5.xlsx]

## Sheet: Table S5
Table S5. Genetic diversity of the 31 loci.
Loci	NA	NE	I	HO	HE	uHE	F	PIC
BFU-Jr277	10	4.64825	1.65247	0.637509	0.784865	0.785011	0.187747	0.751981
BFU-Jr38	11	4.81893	1.74001	0.633568	0.792485	0.792632	0.20053	0.763195
CUJRD102	6	2.58155	1.03817	0.345313	0.612636	0.61275	0.436349	0.540974
CUJRD462	10	2.72531	1.15581	0.478455	0.633069	0.633187	0.24423	0.569532
JM5446	7	1.21662	0.389497	0.135825	0.178049	0.178081	0.237144	0.16965
JR02	10	2.27204	1.11675	0.460938	0.559867	0.559971	0.176701	0.517311
JR03	9	2.4128	1.00075	0.371111	0.585544	0.585653	0.366212	0.500655
JR04	10	2.78448	1.36023	0.492016	0.640867	0.640986	0.232264	0.605508
JR05	10	1.84586	0.80114	0.325056	0.458246	0.458331	0.290653	0.386425
JR06	6	2.00062	0.88956	0.399852	0.500155	0.500248	0.200545	0.430096
JR07	4	2.82085	1.10939	0.502965	0.645496	0.645616	0.220809	0.575825
JR08	8	2.30665	1.01936	0.373842	0.566471	0.566576	0.340051	0.509091
JR09	5	2.68197	1.08011	0.426879	0.62714	0.627256	0.319324	0.559249
JR10	5	2.25502	0.934461	0.44308	0.556545	0.556649	0.203873	0.459423
JR11	12	2.83741	1.15795	0.593472	0.647566	0.647686	0.0835342	0.577451
JR12	6	2.66815	1.0947	0.482746	0.625209	0.625325	0.227864	0.558382
JS02	10	1.86024	0.829287	0.313472	0.462434	0.46252	0.322127	0.39459
JS03	7	3.3464	1.40696	0.587928	0.701171	0.701302	0.161505	0.656753
JS04	7	4.77948	1.64476	0.659377	0.790772	0.790919	0.16616	0.759273
JS05	10	3.33489	1.40335	0.561664	0.70014	0.70027	0.197783	0.654514
JS06	7	1.37792	0.581751	0.213941	0.274268	0.274319	0.219954	0.258437
JS07	8	3.40684	1.33824	0.566903	0.706473	0.706604	0.197559	0.6539
JS09	8	2.57035	1.15415	0.418424	0.610948	0.611061	0.315124	0.540539
JS12	9	4.08907	1.53201	0.564007	0.755445	0.755586	0.253411	0.715327
JS13	8	3.28566	1.28522	0.549666	0.695647	0.695776	0.209849	0.637289
JS14	7	3.56786	1.33585	0.575769	0.71972	0.719853	0.20001	0.668964
JS15	8	2.97612	1.13983	0.578304	0.663992	0.664115	0.12905	0.592115
JS22	13	3.91237	1.63753	0.590353	0.744401	0.744539	0.206942	0.710837
JS28	4	2.09526	0.806109	0.254539	0.522733	0.52283	0.513062	0.415093
SSR18	9	4.49539	1.64383	0.583677	0.77755	0.777695	0.249339	0.743139
ZMZ7	7	1.40342	0.541412	0.253052	0.287455	0.287508	0.11968	0.259803
Total	251	-	-	-	-	-	-	-
Mean	8	2.88315	1.1555	0.463668	0.607334	0.607447	0.239658	0.55
Notes: NA, Number of alleles; NE, Effective number of alleles; I, Shannon's information index; HO, Observed heterozygosity; HE, Expected heterozygosity; uHE, Unbiased expected heterozygosity; F, Fixation index; PIC, polymorphism information content.
