# Supplementary material for: Tracing the Holocene hybrid origin of cultivated walnut in southwestern China
Source: For Res (Fayettev). 2026 May 15;6:e018. doi: 10.48130/forres-0026-0018 (PMC13253123; doi:10.48130/forres-0026-0018)
Supplement: Supplementary file 1 — Supplementary data to this article can be found online. [file forres-0026-0018-S1.zip › 10.48130_forres-0026-0018-Suppl-TableS6.xlsx]

## Sheet: Table S6
Table S6. P-value of the Hardy-Weinberg equilibrium test for 123 walnut populations.
ID	BFU-Jr277	BFU-Jr38	CUJRD102	CUJRD462	JM5446	JR02	JR03	JR04	JR05	JR06	JR07	JR08	JR09	JR10	JR11	JR12	JS02	JS03	JS04	JS05	JS06	JS07	JS09	JS12	JS13	JS14	JS15	JS22	JS28	SSR18	ZMZ7
1	0.52	0.51	0.51	0.37	-	0.55	0.52	0.57	0.03	0.63	0.57	-	0.49	0.62	0.47	0.36	-	0.07	0.61	0.48	0.43	0.59	0.07	0.62	0.54	0.24	0.37	0.51	0.1	0.52	0.03
2	0.67	0.65	-	0.59	-	0.45	0.64	0.54	-	0.07	0.38	-	0.24	0.26	0.62	0.6	-	0.51	0.54	0.3	0.39	-	0.21	0.57	0.24	0.16	0.51	0.5	-	0.65	0.07
3	0.52	0.69	0.51	0.52	-	0.48	0.57	0.54	-	0.24	0.34	-	0.26	0.46	0.52	0.52	-	0.53	0.35	0.29	0.22	0.44	0.13	0.73	0.28	0.48	0.58	0.51	-	0.73	-
4	0.47	0.62	0.41	0.56	-	0.54	0.58	0.7	-	0.58	0.58	0.03	0.33	0.43	0.59	0.54	-	0.21	0.57	0.46	0.1	0.5	0.03	0.59	0.57	0.5	0.56	0.26	0.07	0.41	0.03
5	0.57	0.71	0.3	0.44	-	0.53	0.53	0.44	-	0.2	0.55	-	0.3	0.3	0.3	0.41	-	0.41	0.59	-	0.3	0.68	0.17	0.48	0.17	-	0.17	0.62	-	0.68	0.17
6	0.52	0.71	0.38	0.61	-	0.4	0.52	0.72	-	0.52	0.63	0.03	0.4	0.54	0.56	0.6	-	0.41	0.55	0.42	0.21	0.47	0.1	0.53	0.45	0.48	0.64	0.36	0.03	0.57	0.21
7	0.64	0.61	0.33	0.51	-	0.49	0.57	0.6	0.1	0.37	0.57	0.16	0.43	0.43	0.62	0.51	-	0.29	0.57	0.61	0.21	0.35	0.03	0.67	0.44	0.26	0.53	0.34	0.16	0.54	-
8	0.48	0.6	0.28	0.51	-	0.5	0.43	0.54	0.07	0.22	0.54	-	0.5	0.56	0.63	0.51	-	0.33	0.63	0.69	0.4	0.39	0.07	0.49	0.36	0.24	0.47	0.28	0.03	0.65	-
9	0.57	0.61	0.07	0.61	-	0.3	0.55	0.53	0.03	0.16	0.54	-	0.47	0.48	0.55	0.54	-	0.52	0.55	0.6	0.13	0.29	0.29	0.63	0.36	0.44	0.48	0.28	-	0.55	-
10	0.35	0.6	0.18	0.51	-	0.47	0.67	0.54	0.18	0.45	0.49	-	0.35	0.6	0.54	0.51	-	0.35	0.5	0.41	0.4	0.47	0.16	0.46	0.44	0.39	0.51	0.43	-	0.51	-
11	0.56	0.59	-	0.64	-	0.49	0.5	0.59	0.05	-	0.57	-	0.44	0.57	0.55	0.55	-	0.6	0.62	0.52	0.26	0.3	0.4	0.71	0.14	0.28	0.67	0.21	-	0.34	-
12	0.65	0.51	0.26	0.51	-	0.5	0.67	0.51	0.07	0.48	0.42	0.04	0.2	0.53	0.62	0.51	-	0.37	0.56	0.6	0.51	0.39	0.17	0.55	0.39	0.31	0.5	0.45	-	0.6	-
13	0.52	0.68	0.29	0.48	0.07	0.53	0.52	0.54	0.1	0.57	0.56	0.03	0.43	0.59	0.61	0.49	0.03	0.35	0.42	0.52	0.03	0.45	0.29	0.58	0.46	0.43	0.52	0.45	0.16	0.59	0.07
14	0.58	0.56	0.07	0.43	-	0.51	0.6	0.59	-	0.19	0.48	-	0.35	0.55	0.62	0.45	-	0.47	0.53	0.35	0.19	0.42	0.07	0.57	0.42	0.4	0.49	0.26	-	0.45	-
15	0.58	0.62	0.38	0.52	-	0.52	0.49	0.67	0.03	0.32	0.58	0.07	0.41	0.58	0.66	0.52	-	0.45	0.65	0.55	0.1	0.22	0.4	0.72	0.54	0.51	0.45	0.49	0.03	0.61	-
16	0.45	0.74	0.19	0.64	-	0.45	0.63	0.68	0.07	0.3	0.66	-	0.41	0.55	0.61	0.64	-	0.4	0.54	0.46	0.27	0.39	0.1	0.55	0.44	0.43	0.62	0.4	0.07	0.58	0.03
17	0.35	0.58	0.34	0.48	-	0.48	0.39	0.56	0.14	0.17	0.51	0.14	0.42	0.45	0.65	0.44	0.04	0.33	0.55	0.49	-	0.46	0.11	0.69	0.46	0.46	0.48	0.37	-	0.52	0.04
18	0.69	0.68	0.56	0.54	-	0.6	0.68	0.47	0.56	0.47	0.69	-	0.56	0.56	0.2	0.53	-	0.2	0.6	0.6	0.2	0.64	0.2	0.71	0.56	0.69	0.6	0.47	-	-	-
19	0.54	0.64	0.4	0.66	-	0.41	0.46	0.62	-	0.19	0.22	-	0.4	0.68	0.61	0.68	-	0.59	0.49	0.66	0.24	0.3	0.24	0.73	0.21	0.18	0.62	0.45	-	0.51	-
20	0.52	0.67	0.52	0.36	-	0.23	0.52	0.49	0.39	0.16	0.59	0.08	0.23	0.55	0.58	0.36	-	-	0.41	0.63	-	0.64	-	0.57	0.52	0.29	0.51	0.46	-	0.57	-
21	0.51	0.69	0.13	0.49	-	0.48	0.66	0.73	-	0.37	0.46	0.07	0.24	0.45	0.63	0.51	-	0.3	0.51	0.48	0.19	0.7	-	0.65	0.43	0.36	0.42	0.43	-	0.52	-
22	0.58	0.68	0.27	0.56	-	0.51	0.58	0.6	0.16	0.46	0.56	0.07	0.55	0.57	0.67	0.52	0.22	0.3	0.65	0.67	-	0.5	0.33	0.67	0.49	0.64	0.61	0.43	0.19	0.58	-
23	0.64	0.71	0.37	0.6	-	0.43	0.44	0.58	0.1	0.24	0.54	0.07	0.22	0.37	0.6	0.61	0.07	0.5	0.5	0.37	-	0.55	0.29	0.63	0.52	0.49	0.47	0.25	0.1	0.5	0.03
24	0.7	0.67	0.33	0.61	-	0.49	0.63	0.52	0.03	0.43	0.53	0.57	0.31	0.46	0.67	0.61	0.07	0.43	0.77	0.57	0.07	0.67	0.4	0.74	0.53	0.41	0.45	0.62	0.1	0.71	0.1
25	0.7	0.74	0.16	0.65	0.1	0.44	0.45	0.72	0.26	0.29	0.64	0.16	0.49	0.37	0.64	0.64	0.26	0.43	0.66	0.4	-	0.72	0.45	0.7	0.63	0.54	0.67	0.53	0.33	0.64	0.16
26	0.69	0.66	0.24	0.66	-	0.19	0.45	0.59	0.39	0.13	0.64	0.1	0.24	0.13	0.55	0.66	0.41	0.57	0.55	0.24	-	0.69	0.03	0.54	0.66	0.51	0.54	0.44	0.26	0.7	0.1
27	0.72	0.75	0.35	0.67	-	0.39	0.58	0.69	0.16	0.32	0.55	0.38	0.16	0.1	0.59	0.67	0.16	0.54	0.69	0.42	-	0.42	0.07	0.65	0.51	0.47	0.48	0.3	0.13	0.65	0.1
28	0.58	0.7	0.4	0.65	-	0.24	0.49	0.64	0.13	0.19	0.52	0.24	0.41	0.36	0.67	0.65	0.13	0.37	0.6	0.35	0.19	0.55	0.1	0.75	0.57	0.54	0.57	0.44	0.3	0.61	-
29	0.69	0.6	0.3	0.58	-	0.16	0.51	0.76	0.3	0.16	0.47	0.38	0.34	0.32	0.52	0.58	0.24	0.56	0.64	0.46	0.07	0.54	0.13	0.56	0.54	0.58	0.64	0.52	0.18	0.74	0.26
30	0.46	0.77	0.29	0.62	-	0.29	0.59	0.67	0.13	0.34	0.46	0.21	0.26	0.51	0.56	0.62	0.13	0.13	0.55	0.6	0.38	0.65	0.21	0.73	0.41	0.45	0.61	0.35	0.07	0.59	-
31	0.58	0.51	0.33	0.67	-	0.03	0.51	0.62	0.37	0.1	0.5	0.21	0.16	0.21	0.44	0.67	0.37	0.45	0.73	0.22	-	0.68	0.19	0.49	0.54	0.46	0.52	0.48	0.1	0.58	0.35
32	0.27	0.58	0.03	0.27	-	0.07	0.43	0.33	0.03	0.07	0.52	0.24	0.13	0.18	0.45	0.3	-	0.37	0.46	0.27	0.07	0.27	0.03	0.33	0.13	0.52	0.45	0.48	-	0.49	0.22
33	0.36	0.53	0.56	0.53	-	0.56	0.2	0.53	0.53	0.36	0.53	0.36	-	0.36	0.56	0.53	-	-	0.71	0.51	0.36	0.75	0.36	0.36	0.56	0.36	-	0.47	0.2	0.6	-
34	0.79	0.68	0.34	0.51	0.07	0.56	0.42	0.69	0.58	0.13	0.52	0.32	0.6	0.59	0.62	0.51	0.58	0.59	0.73	0.42	0.35	0.59	0.33	0.67	0.32	0.59	0.69	0.61	0.25	0.7	0.24
35	0.69	0.71	0.25	0.46	0.03	0.22	0.52	0.31	0.34	0.21	0.41	0.37	0.41	0.43	0.52	0.47	0.33	0.59	0.68	0.45	0.17	0.73	0.37	0.61	0.57	0.51	0.5	0.62	0.46	0.62	0.03
36	0.73	0.66	0.61	0.49	-	0.65	0.59	0.68	0.17	0.32	0.52	-	0.36	0.58	0.51	0.49	0.17	0.33	0.78	0.38	0.05	0.59	0.09	0.33	0.68	0.39	0.63	0.66	0.13	0.75	0.05
37	0.6	0.51	0.16	0.34	-	0.49	0.51	0.71	0.07	0.19	0.47	-	0.16	0.51	0.49	0.36	0.03	0.51	0.57	0.6	-	0.67	0.41	0.25	0.49	0.66	0.52	0.5	0.34	0.75	0.22
38	0.67	0.66	0.63	0.55	-	0.44	0.54	0.71	0.09	0.47	0.57	0.09	0.59	0.5	0.48	0.55	0.09	0.42	0.69	0.64	0.09	0.61	0.39	0.49	0.66	0.65	0.68	0.61	0.09	0.68	0.09
39	0.6	0.6	0.13	0.38	-	0.53	0.42	0.71	0.31	0.03	0.55	0.13	0.22	0.37	0.53	0.38	0.33	0.61	0.56	0.28	-	0.58	0.35	0.33	0.62	0.28	0.65	0.68	0.41	0.73	0.03
40	0.62	0.1	0.53	0.19	-	0.05	0.38	0.05	-	0.05	0.58	0.19	0.26	0.43	0.56	0.19	-	0.23	0.44	0.53	0.1	0.27	0.23	0.38	0.54	0.55	0.58	0.48	0.1	0.49	0.05
41	0.7	0.73	0.67	0.5	-	0.74	0.45	0.64	0.33	0.54	0.14	0.36	0.36	0.34	0.59	0.5	0.33	0.71	0.46	0.67	0.14	0.72	0.6	0.55	0.68	0.6	0.66	0.69	0.6	0.68	0.23
42	0.78	0.76	0.6	0.44	-	0.66	0.51	0.78	0.38	0.49	0.58	0.31	0.55	0.5	0.66	0.44	0.36	0.41	0.81	0.61	0.23	0.78	0.54	0.6	0.66	0.67	0.63	0.66	0.41	0.77	0.05
43	0.66	0.76	0.31	0.54	0.05	0.38	0.55	0.59	0.26	0.34	0.65	0.61	0.52	0.49	0.62	0.53	0.26	0.6	0.73	0.57	0.31	0.63	0.53	0.67	0.63	0.66	0.67	0.6	0.5	0.57	0.12
44	0.77	0.66	0.53	0.57	0.1	0.19	0.52	0.35	0.45	0.4	0.47	0.55	0.54	0.45	0.56	0.58	0.43	0.5	0.72	0.47	0.07	0.66	0.41	0.66	0.58	0.45	0.62	0.62	0.55	0.56	0.13
45	0.75	0.66	0.54	0.47	0.37	0.56	0.51	0.67	0.54	0.48	0.59	0.6	0.65	0.63	0.67	0.47	0.52	0.8	0.77	0.65	0.3	0.64	0.6	0.71	0.67	0.71	0.38	0.71	0.5	0.73	0.3
46	0.68	0.47	0.51	0.44	0.07	0.03	0.49	0.4	0.5	0.5	0.29	0.43	0.5	0.49	0.5	0.44	0.43	0.58	0.75	0.59	-	0.67	0.44	0.62	0.52	0.44	0.51	0.59	0.21	0.5	0.41
47	0.73	0.67	0.35	0.76	0.38	0.22	0.45	0.57	0.46	0.18	0.59	0.54	0.24	0.45	0.63	0.52	0.5	0.51	0.71	0.51	-	0.67	0.48	0.45	0.61	0.55	0.65	0.81	0.43	0.7	0.33
48	0.73	0.66	0.2	0.48	0.07	0.34	0.5	0.32	0.54	0.3	0.17	0.63	0.64	0.49	0.58	0.46	0.51	0.59	0.67	0.46	0.07	0.52	0.7	0.61	0.65	0.53	0.56	0.62	0.52	0.58	0.1
49	0.77	0.7	0.33	0.49	0.23	0.44	0.51	0.54	0.53	0.48	0.66	0.61	0.53	0.5	0.74	0.4	0.55	0.77	0.71	0.67	0.17	0.67	0.56	0.45	0.67	0.71	0.6	0.73	0.49	0.7	0.27
50	0.68	0.64	0.22	0.44	0.12	0.33	0.5	0.3	0.53	0.44	0.27	0.62	0.44	0.5	0.52	0.44	0.53	0.64	0.8	0.67	0.12	0.59	0.66	0.47	0.65	0.71	0.59	0.71	0.47	0.58	0.12
51	0.78	0.66	0.65	0.6	0.24	0.52	0.4	0.55	0.58	0.48	0.61	0.67	0.58	0.58	0.66	0.6	0.58	0.75	0.81	0.69	0.42	0.68	0.57	0.66	0.68	0.76	0.62	0.79	0.51	0.69	0.38
52	0.76	0.59	0.41	0.5	0.04	0.41	0.5	0.51	0.56	0.36	0.47	0.51	0.64	0.43	0.56	0.5	0.56	0.75	0.74	0.68	0.17	0.71	0.6	0.51	0.64	0.66	0.53	0.69	0.49	0.6	0.2
53	0.63	0.64	0.66	0.53	-	0.38	0.48	0.55	0.47	0.52	0.31	0.3	0.68	0.52	0.57	0.53	0.14	0.66	0.61	0.67	0.1	0.71	0.59	0.66	0.75	0.66	0.41	0.62	0.14	0.71	0.26
54	0.67	0.59	0.2	0.31	-	0.57	0.53	0.74	0.43	0.39	0.51	0.39	0.6	0.24	0.55	0.31	0.52	0.82	0.65	0.68	0.4	0.47	0.67	0.55	0.67	0.54	0.37	0.79	0.53	0.58	0.54
55	0.73	0.68	0.49	0.56	0.16	0.16	0.46	0.42	0.07	0.51	0.58	0.5	0.49	0.51	0.46	0.54	0.4	0.65	0.75	0.67	0.27	0.68	0.61	0.68	0.67	0.72	0.44	0.69	0.28	0.41	0.13
56	0.64	0.67	-	0.36	0.1	0.45	0.53	0.41	0.57	0.5	0.54	0.41	0.63	0.52	0.35	0.36	0.57	0.54	0.76	0.67	0.04	0.64	0.61	0.34	0.66	0.69	0.59	0.75	0.54	0.64	0.38
57	0.81	0.74	0.59	0.63	-	0.33	0.53	0.43	0.46	0.43	0.64	0.51	0.59	0.4	0.63	0.63	0.46	0.62	0.81	0.59	0.13	0.7	0.58	0.57	0.69	0.74	0.53	0.71	0.5	0.43	0.43
58	0.69	0.46	-	0.31	0.1	0.71	0.1	0.63	0.2	0.32	0.54	0.5	0.51	0.15	0.77	0.31	0.1	0.76	0.64	0.46	0.54	0.36	0.36	0.44	0.65	0.47	0.48	0.78	0.23	0.52	0.4
59	0.8	0.81	0.57	0.46	0.21	0.5	0.53	0.7	0.45	0.45	0.54	0.21	0.5	0.52	0.53	0.46	0.45	0.76	0.79	0.58	-	0.63	0.63	0.7	0.58	0.76	0.52	0.68	0.58	0.54	0.11
60	0.77	0.66	0.6	0.31	-	0.54	0.41	0.64	0.47	0.56	0.56	0.45	0.59	0.14	0.67	0.31	0.49	0.68	0.67	0.74	0.42	0.65	0.31	0.66	0.72	0.68	0.58	0.73	0.44	0.76	0.55
61	0.76	0.51	0.48	0.41	0.05	0.46	0.5	0.58	0.36	0.58	0.67	0.38	0.53	0.24	0.65	0.41	0.36	0.66	0.76	0.68	0.41	0.61	0.63	0.58	0.63	0.61	0.61	0.78	0.55	0.49	0.49
62	0.74	0.67	0.35	0.35	0.1	0.32	0.52	0.43	0.22	0.54	0.54	0.55	0.54	0.51	0.67	0.35	0.22	0.65	0.78	0.56	0.22	0.68	0.67	0.67	0.66	0.73	0.7	0.66	0.59	0.58	0.36
63	0.73	0.59	0.6	0.31	-	0.6	0.3	0.56	0.48	0.54	0.57	0.62	0.45	0.18	0.65	0.31	0.59	0.64	0.64	0.64	0.43	0.68	0.6	0.71	0.73	0.68	0.67	0.72	0.55	0.63	0.5
64	0.72	0.66	0.62	0.48	0.22	0.28	0.22	0.31	0.29	0.3	0.55	0.61	0.58	0.57	0.62	0.48	0.42	0.71	0.69	0.62	0.1	0.71	0.64	0.68	0.7	0.71	0.62	0.66	0.48	0.57	0.27
65	0.66	0.61	0.57	0.62	0.2	0.2	0.25	0.26	0.16	0.44	0.33	0.57	0.41	0.47	0.53	0.67	0.16	0.71	0.69	0.46	0.11	0.66	0.59	0.67	0.63	0.61	0.64	0.67	0.49	0.78	0.45
66	0.8	0.66	0.52	0.5	0.1	0.47	0.38	0.28	0.6	0.6	0.38	0.56	0.55	0.56	0.67	0.5	0.6	0.76	0.76	0.68	0.18	0.66	0.52	0.7	0.68	0.76	0.57	0.62	0.41	0.44	0.33
67	0.58	0.56	0.56	0.51	-	0.58	0.51	0.64	0.1	0.51	0.53	0.53	0.58	0.51	0.51	0.51	0.1	0.58	0.58	0.56	0.51	0.51	0.56	0.55	0.51	0.51	0.53	0.58	0.51	0.73	0.05
68	0.78	0.7	0.33	0.46	0.1	0.54	0.59	0.66	0.48	0.51	0.53	0.67	0.65	0.46	0.65	0.46	0.48	0.58	0.8	0.58	0.39	0.67	0.71	0.72	0.66	0.72	0.67	0.79	0.22	0.6	0.28
69	0.87	0.78	0.65	0.58	-	0.45	0.43	0.65	0.48	0.5	0.54	0.63	0.63	0.38	0.67	0.58	0.48	0.69	0.78	0.72	0.29	0.71	0.5	0.63	0.71	0.76	0.6	0.52	0.63	0.71	0.56
70	0.74	0.71	0.4	0.51	0.1	0.19	0.31	0.23	0.39	0.25	0.58	0.63	0.27	0.49	0.56	0.51	0.39	0.63	0.74	0.53	-	0.64	0.66	0.4	0.64	0.6	0.63	0.62	0.5	0.6	0.44
71	0.78	0.67	0.58	0.71	0.17	0.34	0.42	0.42	0.39	0.44	0.46	0.59	0.52	0.54	0.56	0.66	0.45	0.66	0.72	0.65	0.39	0.58	0.41	0.66	0.67	0.69	0.67	0.68	0.49	0.61	0.29
72	0.69	0.72	0.33	0.51	0.14	0.39	0.5	0.62	0.45	0.61	0.65	0.6	0.54	0.57	0.58	0.51	0.43	0.72	0.79	0.57	0.1	0.64	0.7	0.72	0.69	0.7	0.57	0.62	0.39	0.55	0.32
73	0.75	0.66	0.68	0.53	0.36	0.53	0.47	0.09	0.58	0.57	0.54	0.66	0.65	0.49	0.68	0.53	0.56	0.61	0.75	0.61	0.43	0.61	0.47	0.66	0.61	0.71	0.69	0.62	0.39	0.17	0.39
74	0.81	0.67	0.58	0.33	0.1	0.57	0.54	0.41	0.5	0.48	0.71	0.66	0.59	0.48	0.71	0.4	0.5	0.39	0.75	0.67	0.4	0.6	0.49	0.58	0.71	0.72	0.66	0.64	0.47	0.62	0.51
75	0.8	0.33	0.53	0.33	-	0.53	-	-	0.33	0.6	0.6	0.73	0.73	0.33	0.73	0.33	0.33	0.8	0.87	-	0.73	0.73	0.33	0.73	0.8	0.33	0.73	0.6	-	0.6	0.33
76	0.76	0.65	0.63	0.44	0.22	0.42	0.54	0.76	0.51	0.64	0.5	0.55	0.62	0.41	0.56	0.43	0.49	0.8	0.76	0.67	0.59	0.71	0.52	0.63	0.66	0.71	0.64	0.63	0.49	0.74	0.46
77	0.8	0.74	0.46	0.35	-	0.45	0.45	0.39	0.53	0.64	0.67	0.54	0.68	0.62	0.67	0.35	0.6	0.58	0.7	0.67	-	0.67	0.67	0.68	0.75	0.72	0.65	0.8	0.19	0.62	0.48
78	0.76	0.68	0.22	0.51	0.5	0.53	0.43	0.48	0.5	0.48	0.47	0.68	0.58	0.3	0.71	0.51	0.52	0.61	0.79	0.52	0.36	0.57	0.43	0.65	0.64	0.72	0.57	0.72	0.41	0.6	0.22
79	0.78	0.74	0.54	0.36	0.36	0.71	0.14	0.63	0.49	0.69	0.58	0.54	0.47	0.36	0.69	0.36	0.49	0.65	0.67	0.56	-	0.7	0.38	0.58	0.78	0.69	0.26	0.88	0.66	0.63	0.58
80	0.55	0.45	-	0.09	0.09	0.32	0.54	0.76	0.25	0.39	0.48	0.25	0.52	-	0.68	0.09	0.32	0.73	0.46	0.26	0.51	0.48	0.17	0.51	0.58	0.48	0.52	0.55	0.25	0.54	0.6
81	0.71	0.48	0.09	0.17	-	0.32	0.25	0.74	0.42	0.45	0.56	0.56	0.67	0.09	0.73	0.17	0.42	0.72	0.45	0.7	0.39	0.62	0.32	0.67	0.69	0.51	0.54	0.57	0.09	0.64	0.44
82	0.46	0.57	0.38	-	0.05	0.54	0.53	0.69	0.47	0.47	0.44	0.31	0.65	-	0.59	-	0.14	0.52	0.51	0.51	0.6	0.42	0.15	0.53	0.54	0.56	0.58	0.63	0.19	0.45	0.36
83	0.67	0.71	0.24	0.16	0.24	0.74	0.53	0.74	0.51	0.3	0.52	0.52	0.24	0.08	0.68	0.16	0.29	0.59	0.78	0.52	0.16	0.43	0.61	0.49	0.59	0.68	0.68	0.81	0.34	0.37	0.6
84	0.77	0.76	0.44	0.37	0.18	0.72	0.58	0.66	0.5	0.53	0.55	0.65	0.61	0.28	0.62	0.37	0.51	0.71	0.73	0.47	0.35	0.71	0.73	0.66	0.67	0.73	0.62	0.73	0.54	0.6	0.53
85	0.75	0.58	0.3	0.43	0.25	0.41	0.24	0.51	0.43	0.45	0.51	0.68	0.62	0.59	0.75	0.43	0.55	0.73	0.75	0.56	0.46	0.67	0.55	0.61	0.71	0.58	0.62	0.67	0.38	0.66	0.51
86	0.7	0.65	0.6	0.5	0.23	0.61	0.2	0.53	0.5	0.68	0.37	0.68	0.59	0.15	0.77	0.5	0.49	0.64	0.78	0.65	0.44	0.19	0.71	0.46	0.65	0.72	0.68	0.6	0.23	0.58	0.42
87	0.66	0.47	0.53	0.78	0.49	0.14	0.38	0.56	0.36	0.44	0.26	0.14	0.44	0.36	0.67	0.56	0.36	0.62	0.69	0.7	0.14	0.71	0.38	0.56	0.69	0.79	0.62	0.78	0.14	0.67	0.49
88	0.76	0.6	0.14	0.33	0.19	0.52	0.48	0.52	0.43	0.64	0.5	0.64	0.6	0.14	0.5	0.33	0.43	0.68	0.76	0.6	0.54	0.61	0.62	0.68	0.77	0.51	0.66	0.81	0.27	0.67	0.59
89	0.69	0.41	0.64	0.56	0.44	0.41	0.4	0.48	0.56	0.37	0.56	0.63	0.52	0.33	0.56	0.56	0.56	0.71	0.75	0.61	0.24	0.59	0.55	0.61	0.67	0.7	0.57	0.76	0.33	0.71	0.44
90	0.74	0.62	0.19	0.55	0.05	0.54	0.14	0.49	0.27	0.59	0.44	0.63	0.33	0.27	0.74	0.55	0.27	0.73	0.74	0.58	0.52	0.53	0.68	0.61	0.56	0.65	0.57	0.66	0.1	0.64	0.56
91	0.79	0.5	0.19	0.38	0.36	0.48	0.23	0.57	0.45	0.44	0.5	0.67	0.26	0.14	0.75	0.38	0.47	0.49	0.76	0.55	0.23	0.54	0.71	0.68	0.57	0.69	0.56	0.53	0.22	0.56	0.47
92	0.6	0.77	0.58	0.61	0.34	0.6	0.44	0.47	0.45	0.36	0.61	0.68	0.59	0.44	0.65	0.59	0.57	0.65	0.77	0.6	0.43	0.7	0.54	0.66	0.67	0.69	0.33	0.54	0.25	0.48	0.36
93	0.67	-	-	0.67	-	0.67	0.67	0.67	-	0.67	0.67	-	0.67	0.67	0.67	0.67	-	0.67	-	0.67	0.67	0.83	0.67	0.67	0.67	0.67	-	0.67	0.67	0.67	0.67
94	0.6	0.73	0.73	0.53	0.53	0.33	0.73	0.33	0.73	0.6	0.33	0.33	0.53	-	0.73	0.53	0.53	0.73	0.73	0.73	0.6	0.33	0.53	0.73	0.73	0.73	0.53	0.87	0.33	0.8	0.53
95	0.73	0.67	0.21	0.41	0.38	0.52	0.17	0.53	0.5	0.55	0.47	0.55	0.47	0.28	0.73	0.41	0.5	0.38	0.69	0.53	0.27	0.6	0.52	0.58	0.47	0.65	0.57	0.82	0.13	0.69	0.46
96	0.63	0.65	0.54	0.65	0.17	0.58	0.21	0.32	0.4	0.36	0.65	0.66	0.22	0.43	0.66	0.57	0.53	0.69	0.82	0.72	0.22	0.61	0.26	0.66	0.47	0.72	0.63	0.74	0.18	0.27	0.27
97	0.65	0.67	0.62	0.48	0.17	0.61	0.47	0.11	0.38	0.32	0.61	0.63	0.54	0.42	0.57	0.48	0.43	0.72	0.81	0.62	0.17	0.59	0.56	0.64	0.61	0.67	0.67	0.66	0.4	0.78	0.21
98	0.66	0.61	0.62	0.38	0.39	0.53	0.27	0.63	0.38	0.48	0.51	0.72	0.69	0.46	0.63	0.38	0.43	0.67	0.77	0.67	0.18	0.68	0.61	0.62	0.49	0.73	0.65	0.59	0.32	0.73	0.52
99	0.69	0.7	0.62	0.34	0.39	0.43	0.22	0.6	0.38	0.49	0.56	0.71	0.62	0.36	0.68	0.34	0.4	0.7	0.72	0.69	0.12	0.55	0.62	0.59	0.6	0.75	0.6	0.69	0.37	0.69	0.43
100	0.72	0.67	0.33	0.34	0.3	0.59	0.1	0.45	0.49	0.61	0.51	0.58	0.3	0.23	0.72	0.34	0.49	0.73	0.74	0.54	0.52	0.56	0.43	0.64	0.68	0.67	0.59	0.74	0.22	0.58	0.57
101	0.71	0.66	0.27	0.52	0.34	0.54	-	0.6	0.55	0.57	0.51	0.39	0.35	0.1	0.74	0.52	0.53	0.49	0.79	0.53	0.61	0.51	0.35	0.59	0.64	0.66	0.69	0.62	0.27	0.6	0.53
102	0.66	0.66	0.51	-	0.24	0.5	0.5	0.51	0.51	0.34	0.51	0.67	0.52	0.5	0.42	-	0.51	0.73	0.74	0.67	0.3	0.67	0.44	0.48	0.7	0.71	0.54	0.63	0.19	0.62	0.51
103	0.56	-	0.17	0.53	0.41	0.3	0.71	0.59	0.3	0.67	0.53	0.32	0.48	0.3	0.62	0.53	0.3	0.76	0.76	0.55	0.59	0.53	0.44	0.62	0.44	0.68	0.53	0.77	0.17	0.55	0.3
104	0.82	0.78	0.57	0.22	-	0.4	0.47	0.58	0.52	0.59	0.5	0.5	0.65	0.4	0.68	0.22	0.52	0.76	0.7	0.59	0.38	0.68	0.58	0.62	0.74	0.61	0.68	0.77	0.6	0.71	0.36
105	0.78	0.66	0.13	0.5	0.37	0.5	0.07	0.52	0.33	0.63	0.3	0.59	0.38	0.34	0.62	0.5	0.33	0.64	0.74	0.45	0.24	0.67	0.51	0.55	0.48	0.65	0.51	0.75	0.07	0.67	0.29
106	0.67	0.57	0.27	0.54	0.51	0.75	0.43	0.62	0.54	0.62	0.53	0.28	0.53	0.1	0.66	0.54	0.54	0.59	0.73	0.62	0.42	0.7	0.61	0.68	0.57	0.71	0.72	0.74	0.1	0.57	0.64
107	0.77	0.73	0.62	0.21	0.21	0.46	0.51	0.35	0.48	0.47	0.58	0.68	0.61	0.41	0.58	0.21	0.47	0.68	0.78	0.69	0.27	0.67	0.55	0.68	0.55	0.75	0.69	0.59	0.28	0.71	0.28
108	0.7	0.73	0.56	0.66	0.38	0.43	0.51	0.21	0.55	0.36	0.58	0.65	0.57	0.35	0.6	0.66	0.55	0.68	0.78	0.73	0.18	0.65	0.6	0.66	0.66	0.75	0.54	0.58	0.39	0.65	0.46
109	0.72	0.57	0.38	0.46	0.21	0.55	0.42	0.63	0.55	0.65	0.54	0.41	0.44	0.36	0.67	0.46	0.57	0.62	0.73	0.61	0.34	0.59	0.49	0.65	0.55	0.68	0.52	0.74	0.25	0.68	0.42
110	0.73	0.71	0.39	0.46	0.27	0.63	0.49	0.53	0.32	0.44	0.52	0.71	0.44	0.24	0.69	0.46	0.32	0.69	0.61	0.6	0.59	0.68	0.63	0.64	0.65	0.62	0.59	0.75	0.43	0.54	0.45
111	0.69	0.65	0.4	0.52	0.24	0.58	-	0.69	0.44	0.59	0.49	0.62	0.44	0.21	0.71	0.52	0.44	0.57	0.7	0.41	0.51	0.64	0.63	0.54	0.46	0.62	0.71	0.64	0.24	0.67	0.15
112	0.71	0.64	0.33	0.52	0.45	0.61	0.46	0.61	0.56	0.53	0.56	0.59	0.18	0.27	0.64	0.53	0.58	0.57	0.64	0.6	0.42	0.57	0.44	0.64	0.44	0.68	0.6	0.81	0.18	0.69	0.41
113	0.71	0.52	0.26	0.48	0.49	0.58	0.38	0.56	0.56	0.47	0.58	0.61	0.38	0.36	0.63	0.44	0.56	0.57	0.67	0.66	0.37	0.57	0.54	0.57	0.33	0.64	0.64	0.69	0.18	0.73	0.43
114	0.57	0.55	0.15	0.47	0.51	0.63	0.21	0.38	0.62	0.54	0.52	0.36	0.24	0.38	0.7	0.47	0.62	0.57	0.69	0.63	0.27	0.58	0.58	0.58	0.27	0.68	0.54	0.54	0.24	0.66	0.47
115	0.71	0.69	0.29	0.24	0.46	0.55	0.04	0.53	0.41	0.53	0.56	0.54	0.27	0.11	0.61	0.24	0.41	0.71	0.64	0.56	0.18	0.7	0.28	0.65	0.31	0.64	0.7	0.64	0.08	0.54	0.58
116	0.79	0.61	-	0.43	0.43	0.68	0.43	0.61	0.61	0.25	0.61	0.25	0.25	0.25	0.57	0.43	0.61	0.46	0.43	0.61	0.25	0.43	0.25	0.61	0.61	0.71	0.46	0.75	0.25	0.89	0.75
117	0.66	0.56	0.46	0.63	0.24	0.7	0.55	0.65	0.5	0.34	0.33	0.46	0.53	0.46	0.46	0.63	0.5	0.79	0.74	0.77	0.47	0.73	0.64	0.68	0.73	0.71	0.58	0.74	0.5	0.66	0.25
118	0.65	0.67	0.43	0.29	0.55	0.37	0.53	0.74	0.68	0.56	0.51	0.52	0.3	0.26	0.61	0.29	0.71	0.7	0.68	0.54	0.54	0.66	0.58	0.43	0.6	0.65	0.52	0.83	-	0.47	0.24
119	0.66	0.41	0.59	0.55	0.49	0.33	0.36	0.7	0.44	0.33	0.52	0.52	0.37	0.51	0.32	0.54	0.44	0.67	0.68	0.52	0.49	0.53	0.39	0.46	0.64	0.47	0.49	0.73	-	0.57	0.17
120	0.57	0.64	0.53	0.42	0.41	0.55	0.48	0.69	0.59	0.18	0.51	0.58	0.45	0.72	0.77	0.42	0.57	0.71	0.66	0.55	0.26	0.48	0.45	0.32	0.64	0.33	0.63	0.58	-	0.55	0.44
121	0.59	0.67	0.6	0.55	0.52	0.49	0.53	0.59	0.68	0.59	0.54	0.36	0.44	0.7	0.53	0.61	0.64	0.65	0.65	0.49	0.53	0.52	0.68	0.47	0.66	0.54	0.54	0.62	0.17	0.59	0.35
122	0.72	0.63	0.48	0.69	0.46	0.65	0.64	0.67	0.66	0.09	0.21	0.61	0.74	0.52	0.54	0.66	0.67	0.68	0.56	0.63	0.3	0.61	0.62	0.44	0.64	0.55	0.47	0.78	0.18	0.67	0.42
123	0.6	0.75	0.09	0.69	0.49	0.63	0.61	0.76	0.7	0.38	0.47	0.6	0.71	0.62	0.62	0.75	0.7	0.83	0.7	0.33	0.42	0.71	0.61	0.36	0.75	0.5	0.59	0.8	-	0.6	0.09
Notes: -, Monomorphic; P < 0.05, significant difference; P < 0.001, most significant difference.
