# Supplementary material for: Tracing the Holocene hybrid origin of cultivated walnut in southwestern China
Source: For Res (Fayettev). 2026 May 15;6:e018. doi: 10.48130/forres-0026-0018 (PMC13253123; doi:10.48130/forres-0026-0018)
Supplement: Supplementary file 1 — Supplementary data to this article can be found online. [file forres-0026-0018-S1.zip › 10.48130_forres-0026-0018-Suppl-TableS7.xlsx]

## Sheet: Table S7
Table S7. Detailed group information (K=2) of 2703 samples.
Individuals	ID	K=2 STUCTURE			Individuals	ID	K=2 STUCTURE
		J.regia	J. sigillata	Group			J.regia	J. sigillata	Group
WLZR02	1	0.991	0.009	JR	LIUJ13_04	53	0.3655	0.6345	Hybrid
WLZR03	1	0.9889	0.0111	JR	LIUJ13_05	53	0.4536	0.5464	Hybrid
WLZR04	1	0.989	0.011	JR	LIUJ13_07	53	0.3859	0.6141	Hybrid
WLZR05	1	0.983	0.017	JR	LIUJ13_09	53	0.4833	0.5167	Hybrid
WLZR06	1	0.991	0.009	JR	LIUJ13_11	53	0.5205	0.4795	Hybrid
WLZR07	1	0.8385	0.1615	JR	LIUJ13_12	53	0.6392	0.3609	Hybrid
WLZR08	1	0.988	0.012	JR	LIUJ13_13	53	0.588	0.412	Hybrid
WLZR09	1	0.99	0.01	JR	LIUJ13_14	53	0.6315	0.3685	Hybrid
WLZR10	1	0.985	0.015	JR	LIUJ13_15	53	0.3451	0.6548	Hybrid
WLZR11	1	0.9901	0.0099	JR	LIUJ13_16	53	0.3445	0.6554	Hybrid
WLZR12	1	0.9893	0.0107	JR	LIUJ13_17	53	0.4721	0.5279	Hybrid
WLZR13	1	0.987	0.013	JR	LIUJ13_18	53	0.4475	0.5525	Hybrid
WLZR14	1	0.971	0.029	JR	LIUJ13_19	53	0.4115	0.5885	Hybrid
WLZR15	1	0.9888	0.0112	JR	LIUJ13_20	53	0.6297	0.3703	Hybrid
WLZR16	1	0.989	0.011	JR	LIUJ13_22	53	0.4095	0.5905	Hybrid
WLZR17	1	0.9848	0.0152	JR	LIUJ13_24	53	0.5945	0.4055	Hybrid
WLZR18	1	0.8633	0.1368	JR	LIUJ13_25	53	0.4595	0.5405	Hybrid
WLZR19	1	0.9846	0.0154	JR	LIUJ13_28	53	0.4632	0.5369	Hybrid
WLZR20	1	0.9811	0.019	JR	LIUJ13_29	53	0.4447	0.5553	Hybrid
WLZR21	1	0.986	0.014	JR	LIUJ13_30	53	0.5505	0.4495	Hybrid
WLZR22	1	0.977	0.023	JR	BLS01	54	0.0528	0.9472	JS
WLZR23	1	0.8196	0.1805	JR	BLS02	54	0.06	0.94	JS
WLZR24	1	0.8131	0.1869	JR	BLS03	54	0.015	0.985	JS
WLZR25	1	0.988	0.012	JR	BLS04	54	0.0745	0.9255	JS
WLZR26	1	0.9887	0.0113	JR	BLS05	54	0.021	0.979	JS
WLZR27	1	0.986	0.014	JR	BLS06	54	0.1525	0.8476	JS
WLZR28	1	0.97	0.03	JR	BLS07	54	0.0228	0.9773	JS
WLZR29	1	0.983	0.017	JR	BLS08	54	0.016	0.984	JS
WLZR30	1	0.9375	0.0625	JR	BLS09	54	0.1295	0.8705	JS
WLZR01	1	0.7305	0.2696	Hybrid	BLS11	54	0.0775	0.9225	JS
YFR01	2	0.976	0.024	JR	BLS12	54	0.014	0.986	JS
YFR02	2	0.988	0.012	JR	BLS13	54	0.012	0.988	JS
YFR03	2	0.987	0.013	JR	BLS14	54	0.0706	0.9294	JS
YFR04	2	0.99	0.01	JR	BLS16	54	0.024	0.976	JS
YFR05	2	0.986	0.014	JR	BLS17	54	0.017	0.983	JS
YFR06	2	0.9868	0.0132	JR	BLS18	54	0.013	0.987	JS
YFR07	2	0.982	0.018	JR	BLS19	54	0.019	0.981	JS
YFR08	2	0.9889	0.0111	JR	BLS20	54	0.024	0.976	JS
YFR09	2	0.976	0.024	JR	BLS21	54	0.0345	0.9655	JS
YFR10	2	0.9835	0.0166	JR	BLS22	54	0.1294	0.8706	JS
YFR11	2	0.984	0.016	JR	BLS23	54	0.1777	0.8223	JS
YFR12	2	0.9809	0.0191	JR	BLS24	54	0.1595	0.8405	JS
YFR13	2	0.9835	0.0165	JR	BLS10	54	0.2136	0.7865	Hybrid
YFR14	2	0.988	0.012	JR	YHR01	55	0.3975	0.6024	Hybrid
YFR15	2	0.9873	0.0127	JR	YHR02	55	0.3794	0.6205	Hybrid
YFR16	2	0.986	0.014	JR	YHR03	55	0.4536	0.5464	Hybrid
YFR17	2	0.988	0.012	JR	YHR04	55	0.4108	0.5891	Hybrid
YFR18	2	0.985	0.015	JR	YHR05	55	0.4008	0.5992	Hybrid
YFR19	2	0.988	0.012	JR	YHR06	55	0.3324	0.6676	Hybrid
YFR20	2	0.984	0.016	JR	YHR07	55	0.3325	0.6675	Hybrid
YFR21	2	0.9034	0.0966	JR	YHR08	55	0.4866	0.5133	Hybrid
YFR22	2	0.987	0.013	JR	YHR09	55	0.4439	0.5561	Hybrid
YFR23	2	0.99	0.01	JR	YHR10	55	0.3574	0.6425	Hybrid
YFR24	2	0.984	0.016	JR	YHR11	55	0.3476	0.6524	Hybrid
YFR25	2	0.988	0.012	JR	YHR12	55	0.4662	0.5337	Hybrid
YFR26	2	0.9777	0.0224	JR	YHR13	55	0.2867	0.7133	Hybrid
YFR27	2	0.988	0.012	JR	YHR14	55	0.5445	0.4555	Hybrid
YFR28	2	0.9884	0.0117	JR	YHR15	55	0.3975	0.6024	Hybrid
YFR29	2	0.989	0.011	JR	YHR16	55	0.3806	0.6194	Hybrid
YFR30	2	0.987	0.013	JR	YHR17	55	0.3622	0.6378	Hybrid
WAR01	3	0.991	0.009	JR	YHR18	55	0.2665	0.7335	Hybrid
WAR02	3	0.988	0.012	JR	YHR19	55	0.3895	0.6105	Hybrid
WAR03	3	0.984	0.016	JR	YHR20	55	0.3475	0.6525	Hybrid
WAR04	3	0.987	0.013	JR	YHR21	55	0.3321	0.6679	Hybrid
WAR05	3	0.987	0.013	JR	YHR22	55	0.3635	0.6365	Hybrid
WAR06	3	0.991	0.009	JR	YHR23	55	0.3195	0.6805	Hybrid
WAR07	3	0.99	0.01	JR	YHR24	55	0.4885	0.5115	Hybrid
WAR08	3	0.99	0.01	JR	YHR25	55	0.4097	0.5903	Hybrid
WAR09	3	0.985	0.015	JR	YHR26	55	0.4685	0.5315	Hybrid
WAR10	3	0.99	0.01	JR	YHR27	55	0.3679	0.6321	Hybrid
WAR11	3	0.988	0.012	JR	YHR28	55	0.4587	0.5413	Hybrid
WAR12	3	0.987	0.013	JR	YHR29	55	0.6222	0.3778	Hybrid
WAR13	3	0.989	0.011	JR	YHR30	55	0.2878	0.7122	Hybrid
WAR14	3	0.9876	0.0124	JR	LWM19	56	0.1974	0.8026	JS
WAR15	3	0.988	0.012	JR	LWM01	56	0.5065	0.4935	Hybrid
WAR16	3	0.989	0.011	JR	LWM02	56	0.4619	0.5381	Hybrid
WAR17	3	0.989	0.011	JR	LWM03	56	0.3533	0.6467	Hybrid
WAR18	3	0.989	0.011	JR	LWM04	56	0.4005	0.5995	Hybrid
WAR19	3	0.9517	0.0483	JR	LWM05	56	0.2605	0.7395	Hybrid
WAR20	3	0.9881	0.0119	JR	LWM06	56	0.3316	0.6684	Hybrid
WAR21	3	0.988	0.012	JR	LWM07	56	0.4183	0.5817	Hybrid
WAR22	3	0.989	0.011	JR	LWM08	56	0.5455	0.4545	Hybrid
WAR23	3	0.99	0.01	JR	LWM09	56	0.4065	0.5935	Hybrid
WAR24	3	0.986	0.014	JR	LWM10	56	0.3445	0.6555	Hybrid
WAR25	3	0.991	0.009	JR	LWM11	56	0.6106	0.3894	Hybrid
WAR26	3	0.991	0.009	JR	LWM12	56	0.3699	0.6301	Hybrid
WAR27	3	0.991	0.009	JR	LWM13	56	0.2374	0.7626	Hybrid
WAR28	3	0.978	0.022	JR	LWM14	56	0.3744	0.6256	Hybrid
WAR29	3	0.989	0.011	JR	LWM15	56	0.3523	0.6477	Hybrid
WAR30	3	0.986	0.014	JR	LWM16	56	0.441	0.559	Hybrid
MLZR01	4	0.99	0.01	JR	LWM17	56	0.4465	0.5535	Hybrid
MLZR02	4	0.97	0.03	JR	LWM18	56	0.2396	0.7604	Hybrid
MLZR03	4	0.992	0.008	JR	LWM20	56	0.4088	0.5911	Hybrid
MLZR04	4	0.988	0.012	JR	LWM21	56	0.3265	0.6735	Hybrid
MLZR05	4	0.99	0.01	JR	LWM22	56	0.3956	0.6044	Hybrid
MLZR06	4	0.989	0.011	JR	LWM23	56	0.4436	0.5564	Hybrid
MLZR07	4	0.991	0.009	JR	LWM24	56	0.5723	0.4276	Hybrid
MLZR08	4	0.99	0.01	JR	LWM25	56	0.5575	0.4425	Hybrid
MLZR09	4	0.99	0.01	JR	LWM26	56	0.3269	0.6731	Hybrid
MLZR10	4	0.9895	0.0105	JR	LWM27	56	0.3472	0.6528	Hybrid
MLZR12	4	0.989	0.011	JR	LWM28	56	0.6135	0.3865	Hybrid
MLZR13	4	0.99	0.01	JR	LWM29	56	0.3916	0.6085	Hybrid
MLZR14	4	0.9908	0.0092	JR	LWM30	56	0.3687	0.6314	Hybrid
MLZR15	4	0.958	0.042	JR	ZJ08	57	0.1964	0.8037	JS
MLZR17	4	0.9385	0.0615	JR	ZJ01	57	0.4626	0.5374	Hybrid
MLZR18	4	0.99	0.01	JR	ZJ02	57	0.3095	0.6905	Hybrid
MLZR19	4	0.99	0.01	JR	ZJ03	57	0.2624	0.7376	Hybrid
MLZR20	4	0.991	0.009	JR	ZJ04	57	0.3945	0.6055	Hybrid
MLZR21	4	0.989	0.011	JR	ZJ06	57	0.2874	0.7126	Hybrid
MLZR22	4	0.9898	0.0102	JR	ZJ07	57	0.2003	0.7997	Hybrid
MLZR23	4	0.9786	0.0214	JR	ZJ09	57	0.4486	0.5515	Hybrid
MLZR24	4	0.9825	0.0175	JR	DZ01	58	0.0136	0.9865	JS
MLZR25	4	0.99	0.01	JR	DZ02	58	0.0425	0.9575	JS
MLZR26	4	0.99	0.01	JR	DZ03	58	0.0366	0.9635	JS
MLZR27	4	0.991	0.009	JR	DZ04	58	0.0161	0.984	JS
MLZR28	4	0.985	0.015	JR	DZ05	58	0.0824	0.9175	JS
MLZR29	4	0.99	0.01	JR	DZ06	58	0.0345	0.9655	JS
MLZR30	4	0.989	0.011	JR	DZ07	58	0.0325	0.9675	JS
MLZR11	4	0.7954	0.2046	Hybrid	DZ09	58	0.041	0.959	JS
MLZR16	4	0.6433	0.3568	Hybrid	DZ10	58	0.0185	0.9815	JS
LIUJ11248	5	0.989	0.011	JR	DZ11	58	0.014	0.9861	JS
LIUJ11249	5	0.9685	0.0316	JR	DZ12	58	0.01	0.99	JS
LIUJ11250	5	0.9045	0.0955	JR	DZ13	58	0.01	0.99	JS
LIUJ11251	5	0.9075	0.0925	JR	DZ14	58	0.01	0.99	JS
LIUJ11252	5	0.989	0.011	JR	DZ15	58	0.0717	0.9283	JS
LIUJ11253	5	0.989	0.011	JR	DZ16	58	0.018	0.982	JS
KYR03	6	0.8833	0.1168	JR	DZ17	58	0.011	0.989	JS
KYR06	6	0.9888	0.0112	JR	DZ18	58	0.021	0.979	JS
KYR07	6	0.9651	0.035	JR	DZ19	58	0.014	0.986	JS
KYR09	6	0.983	0.017	JR	DZ20	58	0.0117	0.9883	JS
KYR10	6	0.988	0.012	JR	SQM01	59	0.5855	0.4145	Hybrid
KYR11	6	0.99	0.01	JR	SQM02	59	0.5603	0.4398	Hybrid
KYR12	6	0.99	0.01	JR	SQM03	59	0.2263	0.7737	Hybrid
KYR13	6	0.991	0.009	JR	SQM04	59	0.3485	0.6515	Hybrid
KYR14	6	0.944	0.056	JR	SQM05	59	0.4134	0.5866	Hybrid
KYR15	6	0.979	0.021	JR	SQM06	59	0.5677	0.4322	Hybrid
KYR16	6	0.978	0.022	JR	SQM07	59	0.2627	0.7373	Hybrid
KYR17	6	0.9869	0.0131	JR	SQM08	59	0.2804	0.7196	Hybrid
KYR18	6	0.9687	0.0313	JR	SQM10	59	0.4449	0.5551	Hybrid
KYR19	6	0.987	0.013	JR	WKJT02	60	0.1776	0.8224	JS
KYR20	6	0.988	0.012	JR	WKJT03	60	0.1836	0.8164	JS
KYR21	6	0.989	0.011	JR	WKJT13	60	0.0541	0.9459	JS
KYR22	6	0.987	0.013	JR	WKJT17	60	0.1139	0.8861	JS
KYR23	6	0.986	0.014	JR	WKJT18	60	0.1995	0.8005	JS
KYR24	6	0.982	0.018	JR	WKJT20	60	0.1861	0.8139	JS
KYR25	6	0.986	0.014	JR	WKJT01	60	0.2765	0.7235	Hybrid
KYR26	6	0.986	0.014	JR	WKJT04	60	0.2952	0.7047	Hybrid
KYR27	6	0.8953	0.1047	JR	WKJT05	60	0.4072	0.5929	Hybrid
KYR28	6	0.9135	0.0865	JR	WKJT06	60	0.3178	0.6822	Hybrid
KYR29	6	0.981	0.019	JR	WKJT07	60	0.2175	0.7825	Hybrid
KYR30	6	0.8568	0.1432	JR	WKJT08	60	0.2421	0.7579	Hybrid
KYR01	6	0.6466	0.3534	Hybrid	WKJT09	60	0.3395	0.6605	Hybrid
KYR02	6	0.7655	0.2345	Hybrid	WKJT10	60	0.2936	0.7063	Hybrid
KYR04	6	0.6265	0.3735	Hybrid	WKJT11	60	0.2054	0.7946	Hybrid
KYR05	6	0.6918	0.3082	Hybrid	WKJT12	60	0.3131	0.6869	Hybrid
KYR08	6	0.7975	0.2025	Hybrid	WKJT14	60	0.3295	0.6705	Hybrid
QCR01	7	0.989	0.011	JR	WKJT15	60	0.2605	0.7395	Hybrid
QCR02	7	0.9842	0.0158	JR	WKJT16	60	0.2198	0.7802	Hybrid
QCR03	7	0.9897	0.0103	JR	WKJT19	60	0.2486	0.7513	Hybrid
QCR04	7	0.989	0.011	JR	LDT08	61	0.1692	0.8308	JS
QCR05	7	0.99	0.01	JR	LDT09	61	0.093	0.907	JS
QCR06	7	0.8295	0.1705	JR	LDT17	61	0.1433	0.8567	JS
QCR07	7	0.978	0.022	JR	LDT19	61	0.0631	0.9368	JS
QCR08	7	0.988	0.012	JR	LDT01	61	0.3003	0.6997	Hybrid
QCR09	7	0.9595	0.0405	JR	LDT02	61	0.2355	0.7644	Hybrid
QCR10	7	0.979	0.021	JR	LDT03	61	0.3076	0.6924	Hybrid
QCR11	7	0.9893	0.0107	JR	LDT04	61	0.3216	0.6785	Hybrid
QCR12	7	0.9735	0.0265	JR	LDT05	61	0.253	0.747	Hybrid
QCR13	7	0.991	0.009	JR	LDT06	61	0.2528	0.7472	Hybrid
QCR14	7	0.99	0.01	JR	LDT07	61	0.218	0.7821	Hybrid
QCR15	7	0.9558	0.0442	JR	LDT10	61	0.3216	0.6784	Hybrid
QCR16	7	0.991	0.009	JR	LDT11	61	0.3602	0.6398	Hybrid
QCR17	7	0.9851	0.0149	JR	LDT12	61	0.2444	0.7556	Hybrid
QCR18	7	0.991	0.009	JR	LDT13	61	0.3143	0.6858	Hybrid
QCR19	7	0.99	0.01	JR	LDT14	61	0.4013	0.5987	Hybrid
QCR20	7	0.989	0.011	JR	LDT15	61	0.3035	0.6965	Hybrid
QCR21	7	0.991	0.009	JR	LDT16	61	0.3655	0.6345	Hybrid
QCR22	7	0.982	0.018	JR	LDT18	61	0.2535	0.7465	Hybrid
QCR23	7	0.9535	0.0465	JR	LDT20	61	0.4017	0.5983	Hybrid
QCR24	7	0.99	0.01	JR	LDT21	61	0.2145	0.7855	Hybrid
QCR25	7	0.956	0.044	JR	LDT22	61	0.2245	0.7755	Hybrid
QCR26	7	0.94	0.06	JR	ZDM10	62	0.1703	0.8297	JS
QCR27	7	0.9495	0.0505	JR	ZDM01	62	0.3836	0.6164	Hybrid
QCR28	7	0.991	0.009	JR	ZDM02	62	0.4745	0.5255	Hybrid
QCR29	7	0.989	0.011	JR	ZDM03	62	0.5945	0.4056	Hybrid
QCR30	7	0.991	0.009	JR	ZDM04	62	0.2515	0.7485	Hybrid
WQR01	8	0.991	0.009	JR	ZDM05	62	0.3727	0.6274	Hybrid
WQR02	8	0.99	0.01	JR	ZDM06	62	0.4385	0.5615	Hybrid
WQR03	8	0.9765	0.0235	JR	ZDM07	62	0.285	0.715	Hybrid
WQR04	8	0.99	0.01	JR	ZDM08	62	0.4095	0.5905	Hybrid
WQR05	8	0.99	0.01	JR	ZDM09	62	0.5305	0.4695	Hybrid
WQR06	8	0.99	0.01	JR	ZDM11	62	0.3555	0.6445	Hybrid
WQR07	8	0.99	0.01	JR	ZDM12	62	0.3477	0.6522	Hybrid
WQR08	8	0.988	0.012	JR	ZDM13	62	0.4444	0.5556	Hybrid
WQR09	8	0.9532	0.0468	JR	ZDM14	62	0.4385	0.5615	Hybrid
WQR10	8	0.967	0.033	JR	ZDM15	62	0.4015	0.5985	Hybrid
WQR11	8	0.9868	0.0132	JR	ZDM16	62	0.2127	0.7874	Hybrid
WQR12	8	0.99	0.01	JR	ZDM17	62	0.3605	0.6394	Hybrid
WQR13	8	0.99	0.01	JR	ZDM18	62	0.388	0.6121	Hybrid
WQR14	8	0.991	0.009	JR	ZDM19	62	0.3855	0.6145	Hybrid
WQR15	8	0.977	0.023	JR	ZDM20	62	0.3596	0.6404	Hybrid
WQR16	8	0.9645	0.0355	JR	ZDM22	62	0.3885	0.6115	Hybrid
WQR17	8	0.991	0.009	JR	ZDM23	62	0.3275	0.6726	Hybrid
WQR18	8	0.9375	0.0625	JR	ZDM24	62	0.3082	0.6918	Hybrid
WQR19	8	0.99	0.01	JR	ZDM25	62	0.4461	0.5539	Hybrid
WQR20	8	0.9904	0.0096	JR	ZDM26	62	0.4461	0.5539	Hybrid
WQR21	8	0.989	0.011	JR	ZDM27	62	0.5103	0.4897	Hybrid
WQR22	8	0.99	0.01	JR	ZDM28	62	0.2085	0.7916	Hybrid
WQR23	8	0.99	0.01	JR	ZDM29	62	0.2549	0.7451	Hybrid
WQR24	8	0.99	0.01	JR	ZDM30	62	0.5048	0.4952	Hybrid
WQR25	8	0.99	0.01	JR	ZDT01	63	0.1161	0.8839	JS
WQR26	8	0.9901	0.0099	JR	ZDT03	63	0.1465	0.8535	JS
WQR27	8	0.9861	0.014	JR	ZDT06	63	0.1915	0.8085	JS
WQR28	8	0.99	0.01	JR	ZDT08	63	0.1126	0.8875	JS
WQR29	8	0.99	0.01	JR	ZDT09	63	0.1465	0.8534	JS
WQR30	8	0.991	0.009	JR	ZDT10	63	0.1807	0.8193	JS
YQR01	9	0.992	0.008	JR	ZDT12	63	0.024	0.976	JS
YQR02	9	0.992	0.008	JR	ZDT14	63	0.047	0.953	JS
YQR03	9	0.991	0.009	JR	ZDT15	63	0.0665	0.9334	JS
YQR04	9	0.99	0.01	JR	ZDT18	63	0.1996	0.8005	JS
YQR05	9	0.991	0.009	JR	ZDT20	63	0.1947	0.8053	JS
YQR06	9	0.991	0.009	JR	ZDT02	63	0.2621	0.7379	Hybrid
YQR07	9	0.9425	0.0576	JR	ZDT04	63	0.2215	0.7785	Hybrid
YQR08	9	0.989	0.011	JR	ZDT05	63	0.4432	0.5568	Hybrid
YQR09	9	0.9771	0.0229	JR	ZDT07	63	0.3546	0.6454	Hybrid
YQR10	9	0.987	0.013	JR	ZDT11	63	0.3031	0.6969	Hybrid
YQR11	9	0.989	0.011	JR	ZDT13	63	0.2181	0.782	Hybrid
YQR12	9	0.9466	0.0534	JR	ZDT16	63	0.2476	0.7524	Hybrid
YQR13	9	0.987	0.013	JR	ZDT17	63	0.3015	0.6985	Hybrid
YQR14	9	0.991	0.009	JR	ZDT19	63	0.2727	0.7274	Hybrid
YQR15	9	0.987	0.013	JR	BEM29	64	0.9235	0.0765	JR
YQR16	9	0.988	0.012	JR	BEM01	64	0.4196	0.5803	Hybrid
YQR17	9	0.9444	0.0556	JR	BEM02	64	0.4705	0.5295	Hybrid
YQR18	9	0.988	0.012	JR	BEM03	64	0.6475	0.3525	Hybrid
YQR19	9	0.99	0.01	JR	BEM04	64	0.4335	0.5665	Hybrid
YQR20	9	0.987	0.013	JR	BEM05	64	0.4341	0.5659	Hybrid
YQR21	9	0.949	0.051	JR	BEM06	64	0.3465	0.6535	Hybrid
YQR22	9	0.99	0.01	JR	BEM07	64	0.4804	0.5195	Hybrid
YQR23	9	0.963	0.037	JR	BEM08	64	0.4658	0.5343	Hybrid
YQR24	9	0.988	0.012	JR	BEM09	64	0.4837	0.5163	Hybrid
YQR25	9	0.991	0.009	JR	BEM10	64	0.4444	0.5556	Hybrid
YQR26	9	0.986	0.014	JR	BEM11	64	0.4335	0.5665	Hybrid
YQR27	9	0.991	0.009	JR	BEM12	64	0.3865	0.6135	Hybrid
YQR28	9	0.9879	0.0121	JR	BEM13	64	0.4596	0.5405	Hybrid
YQR29	9	0.988	0.012	JR	BEM14	64	0.3348	0.6651	Hybrid
YQR30	9	0.9515	0.0485	JR	BEM15	64	0.5575	0.4425	Hybrid
SGR01	10	0.9337	0.0663	JR	BEM16	64	0.5923	0.4077	Hybrid
SGR02	10	0.991	0.009	JR	BEM17	64	0.3006	0.6994	Hybrid
SGR03	10	0.981	0.019	JR	BEM18	64	0.3305	0.6695	Hybrid
SGR04	10	0.991	0.009	JR	BEM19	64	0.3546	0.6454	Hybrid
SGR05	10	0.99	0.01	JR	BEM20	64	0.4765	0.5235	Hybrid
SGR06	10	0.9565	0.0435	JR	BEM21	64	0.6488	0.3512	Hybrid
SGR07	10	0.99	0.01	JR	BEM23	64	0.4794	0.5206	Hybrid
SGR08	10	0.9896	0.0105	JR	BEM24	64	0.506	0.494	Hybrid
SGR09	10	0.8555	0.1446	JR	BEM25	64	0.4219	0.578	Hybrid
SGR10	10	0.989	0.011	JR	BEM26	64	0.3485	0.6515	Hybrid
SGR11	10	0.9836	0.0165	JR	BEM27	64	0.4784	0.5216	Hybrid
SGR12	10	0.988	0.012	JR	BEM28	64	0.5062	0.4938	Hybrid
SGR13	10	0.99	0.01	JR	BEM30	64	0.4375	0.5625	Hybrid
SGR14	10	0.991	0.009	JR	BET01	65	0.3145	0.6855	Hybrid
SGR15	10	0.9538	0.0462	JR	BET02	65	0.4356	0.5644	Hybrid
SGR16	10	0.986	0.014	JR	BET03	65	0.4441	0.5559	Hybrid
SGR17	10	0.991	0.009	JR	BET04	65	0.3284	0.6716	Hybrid
SGR18	10	0.991	0.009	JR	BET05	65	0.4916	0.5084	Hybrid
SGR19	10	0.992	0.008	JR	BET06	65	0.6579	0.3421	Hybrid
SGR20	10	0.992	0.008	JR	BET07	65	0.4704	0.5295	Hybrid
SGR21	10	0.9815	0.0185	JR	BET08	65	0.6305	0.3695	Hybrid
SGR22	10	0.9771	0.023	JR	BET09	65	0.6005	0.3995	Hybrid
SGR23	10	0.981	0.019	JR	BET10	65	0.4995	0.5005	Hybrid
SGR24	10	0.9201	0.0799	JR	BET11	65	0.427	0.573	Hybrid
SGR25	10	0.99	0.01	JR	BET12	65	0.6455	0.3545	Hybrid
SGR26	10	0.991	0.009	JR	BET13	65	0.4716	0.5284	Hybrid
SGR27	10	0.9753	0.0247	JR	BET14	65	0.6445	0.3555	Hybrid
SGR28	10	0.991	0.009	JR	BET15	65	0.4735	0.5265	Hybrid
SGR29	10	0.9808	0.0193	JR	BET16	65	0.4935	0.5065	Hybrid
SGR30	10	0.991	0.009	JR	BET17	65	0.4026	0.5974	Hybrid
RCR01	11	0.988	0.012	JR	BET18	65	0.4517	0.5484	Hybrid
RCR02	11	0.9864	0.0137	JR	TDC01	66	0.1025	0.8975	JS
RCR03	11	0.988	0.012	JR	TDC02	66	0.1045	0.8955	JS
RCR04	11	0.987	0.013	JR	TDC03	66	0.1556	0.8445	JS
RCR06	11	0.988	0.012	JR	TDC04	66	0.1936	0.8064	JS
RCR07	11	0.989	0.011	JR	TDC06	66	0.1513	0.8488	JS
RCR08	11	0.989	0.011	JR	TDC07	66	0.1396	0.8604	JS
RCR09	11	0.9861	0.014	JR	TDC09	66	0.0881	0.9119	JS
RCR10	11	0.8785	0.1215	JR	TDC10	66	0.1877	0.8124	JS
RCR11	11	0.97	0.03	JR	TDC14	66	0.1582	0.8418	JS
RCR12	11	0.9906	0.0094	JR	TDC15	66	0.0424	0.9577	JS
RCR13	11	0.988	0.012	JR	TDC16	66	0.1202	0.8798	JS
RCR14	11	0.988	0.012	JR	TDC17	66	0.1051	0.8949	JS
RCR15	11	0.989	0.011	JR	TDC18	66	0.1565	0.8435	JS
RCR16	11	0.9907	0.0093	JR	TDC19	66	0.1007	0.8994	JS
RCR17	11	0.9879	0.0121	JR	TDC20	66	0.1085	0.8915	JS
RCR18	11	0.9635	0.0365	JR	TDC05	66	0.3159	0.6841	Hybrid
RCR19	11	0.988	0.012	JR	TDC08	66	0.2495	0.7505	Hybrid
RCR20	11	0.9909	0.0091	JR	TDC11	66	0.2049	0.7951	Hybrid
RCR21	11	0.9651	0.0349	JR	TDC12	66	0.2153	0.7847	Hybrid
RCR22	11	0.9624	0.0376	JR	TDC13	66	0.2155	0.7845	Hybrid
JCR01	12	0.9155	0.0844	JR	PDC01	67	0.4414	0.5586	Hybrid
JCR02	12	0.9809	0.0192	JR	PDC02	67	0.4716	0.5284	Hybrid
JCR04	12	0.9884	0.0116	JR	PDC03	67	0.4407	0.5593	Hybrid
JCR05	12	0.95	0.05	JR	PDC04	67	0.4407	0.5594	Hybrid
JCR08	12	0.9763	0.0237	JR	PDC05	67	0.4407	0.5593	Hybrid
JCR09	12	0.9795	0.0205	JR	PDC06	67	0.4407	0.5593	Hybrid
JCR10	12	0.9809	0.0191	JR	PDC07	67	0.2937	0.7062	Hybrid
JCR11	12	0.99	0.01	JR	PDC08	67	0.4406	0.5595	Hybrid
JCR12	12	0.9861	0.0139	JR	PDC09	67	0.4891	0.5109	Hybrid
JCR13	12	0.991	0.009	JR	PDC10	67	0.4891	0.5108	Hybrid
JCR14	12	0.99	0.01	JR	PDC11	67	0.4891	0.5108	Hybrid
JCR15	12	0.99	0.01	JR	PDC12	67	0.4891	0.511	Hybrid
JCR16	12	0.99	0.01	JR	PDC13	67	0.4892	0.5108	Hybrid
JCR17	12	0.991	0.009	JR	PDC14	67	0.5918	0.4083	Hybrid
JCR18	12	0.99	0.01	JR	PDC15	67	0.4835	0.5165	Hybrid
JCR19	12	0.989	0.011	JR	PDC16	67	0.4855	0.5145	Hybrid
JCR20	12	0.989	0.011	JR	PDC17	67	0.4905	0.5095	Hybrid
JCR21	12	0.989	0.011	JR	PDC18	67	0.5056	0.4944	Hybrid
JCR22	12	0.99	0.01	JR	PDC19	67	0.5057	0.4943	Hybrid
JCR23	12	0.991	0.009	JR	PDC20	67	0.4835	0.5165	Hybrid
JCR24	12	0.99	0.01	JR	LXM01	68	0.1633	0.8367	JS
JCR25	12	0.99	0.01	JR	LXM02	68	0.0167	0.9833	JS
JCR26	12	0.99	0.01	JR	LXM03	68	0.1515	0.8486	JS
JCR27	12	0.99	0.01	JR	LXM06	68	0.029	0.971	JS
JCR28	12	0.991	0.009	JR	LXM08	68	0.016	0.984	JS
JCR29	12	0.991	0.009	JR	LXM10	68	0.0579	0.9421	JS
JCR30	12	0.983	0.017	JR	LXM15	68	0.1096	0.8904	JS
GQR01	13	0.99	0.01	JR	LXM29	68	0.0354	0.9646	JS
GQR02	13	0.988	0.012	JR	LXM30	68	0.1655	0.8345	JS
GQR03	13	0.99	0.01	JR	LXM04	68	0.3574	0.6425	Hybrid
GQR04	13	0.964	0.036	JR	LXM05	68	0.4892	0.5108	Hybrid
GQR05	13	0.965	0.035	JR	LXM07	68	0.2245	0.7755	Hybrid
GQR06	13	0.9504	0.0496	JR	LXM09	68	0.3016	0.6984	Hybrid
GQR07	13	0.9479	0.0522	JR	LXM11	68	0.4551	0.545	Hybrid
GQR08	13	0.99	0.01	JR	LXM12	68	0.4893	0.5108	Hybrid
GQR09	13	0.99	0.01	JR	LXM13	68	0.3719	0.6282	Hybrid
GQR10	13	0.988	0.012	JR	LXM16	68	0.2585	0.7415	Hybrid
GQR11	13	0.8548	0.1452	JR	LXM17	68	0.3266	0.6734	Hybrid
GQR12	13	0.9785	0.0215	JR	LXM18	68	0.2417	0.7583	Hybrid
GQR13	13	0.9665	0.0335	JR	LXM19	68	0.3795	0.6205	Hybrid
GQR14	13	0.942	0.058	JR	LXM20	68	0.4552	0.5448	Hybrid
GQR15	13	0.982	0.018	JR	LXM21	68	0.2925	0.7075	Hybrid
GQR16	13	0.991	0.009	JR	LXM22	68	0.2894	0.7106	Hybrid
GQR17	13	0.9715	0.0285	JR	LXM23	68	0.2545	0.7455	Hybrid
GQR18	13	0.9475	0.0525	JR	LXM24	68	0.2588	0.7412	Hybrid
GQR19	13	0.9833	0.0167	JR	LXM25	68	0.2223	0.7777	Hybrid
GQR20	13	0.9665	0.0335	JR	LXM26	68	0.3005	0.6995	Hybrid
GQR21	13	0.9735	0.0265	JR	LXM27	68	0.2975	0.7025	Hybrid
GQR22	13	0.9568	0.0433	JR	LXM28	68	0.2749	0.7251	Hybrid
GQR23	13	0.9415	0.0585	JR	XSH02	69	0.1884	0.8116	JS
GQR24	13	0.8895	0.1105	JR	XSH07	69	0.0756	0.9244	JS
GQR25	13	0.9125	0.0875	JR	XSH15	69	0.1653	0.8346	JS
GQR26	13	0.991	0.009	JR	XSH01	69	0.3796	0.6204	Hybrid
GQR27	13	0.99	0.01	JR	XSH03	69	0.3085	0.6915	Hybrid
GQR28	13	0.989	0.011	JR	XSH04	69	0.3719	0.6281	Hybrid
GQR30	13	0.8355	0.1645	JR	XSH06	69	0.3144	0.6856	Hybrid
GQR29	13	0.6315	0.3685	Hybrid	XSH08	69	0.2835	0.7165	Hybrid
TBR01	14	0.991	0.009	JR	XSH09	69	0.2678	0.7322	Hybrid
TBR02	14	0.99	0.01	JR	XSH10	69	0.275	0.7249	Hybrid
TBR03	14	0.99	0.01	JR	XSH11	69	0.3275	0.6725	Hybrid
TBR04	14	0.991	0.009	JR	XSH12	69	0.3909	0.6091	Hybrid
TBR05	14	0.99	0.01	JR	XSH13	69	0.3704	0.6297	Hybrid
TBR06	14	0.99	0.01	JR	XSH14	69	0.3025	0.6975	Hybrid
TBR07	14	0.9902	0.0098	JR	XSH16	69	0.2934	0.7066	Hybrid
TBR08	14	0.988	0.012	JR	BNM01	70	0.4505	0.5495	Hybrid
TBR09	14	0.992	0.008	JR	BNM02	70	0.5837	0.4163	Hybrid
TBR10	14	0.991	0.009	JR	BNM03	70	0.5725	0.4275	Hybrid
TBR11	14	0.965	0.035	JR	BNM04	70	0.5248	0.4752	Hybrid
TBR12	14	0.991	0.009	JR	BNM05	70	0.4312	0.5688	Hybrid
TBR13	14	0.9901	0.0099	JR	BNM06	70	0.5519	0.4481	Hybrid
TBR14	14	0.991	0.009	JR	BNM07	70	0.6634	0.3366	Hybrid
TBR15	14	0.989	0.011	JR	BNM08	70	0.5534	0.4466	Hybrid
TBR16	14	0.99	0.01	JR	BNM09	70	0.4014	0.5987	Hybrid
TBR17	14	0.991	0.009	JR	BNM10	70	0.3705	0.6295	Hybrid
TBR18	14	0.988	0.012	JR	BNM11	70	0.5347	0.4653	Hybrid
TBR19	14	0.987	0.013	JR	BNM12	70	0.5305	0.4695	Hybrid
TBR20	14	0.97	0.03	JR	BNM13	70	0.3745	0.6255	Hybrid
TBR21	14	0.992	0.008	JR	BNM14	70	0.6187	0.3813	Hybrid
TBR22	14	0.989	0.011	JR	BNM15	70	0.2176	0.7824	Hybrid
TBR23	14	0.99	0.01	JR	BNM16	70	0.5207	0.4793	Hybrid
TBR24	14	0.99	0.01	JR	BNM17	70	0.7097	0.2904	Hybrid
TBR25	14	0.9852	0.0148	JR	BNM18	70	0.286	0.714	Hybrid
TBR26	14	0.977	0.023	JR	BNM19	70	0.4641	0.5359	Hybrid
TBR27	14	0.991	0.009	JR	BNM20	70	0.6512	0.3488	Hybrid
TBR28	14	0.992	0.008	JR	BNM21	70	0.4106	0.5894	Hybrid
TBR29	14	0.9905	0.0095	JR	BNM22	70	0.5398	0.4602	Hybrid
TBR30	14	0.991	0.009	JR	BNM23	70	0.5075	0.4925	Hybrid
XSHR01	15	0.9259	0.0741	JR	BNM25	70	0.5026	0.4975	Hybrid
XSHR02	15	0.9715	0.0285	JR	BNM26	70	0.4334	0.5666	Hybrid
XSHR03	15	0.9515	0.0485	JR	BNM27	70	0.6825	0.3175	Hybrid
XSHR04	15	0.9765	0.0235	JR	BNM28	70	0.4865	0.5135	Hybrid
XSHR05	15	0.9896	0.0104	JR	BNM29	70	0.5074	0.4926	Hybrid
XSHR06	15	0.984	0.016	JR	BNM30	70	0.3195	0.6805	Hybrid
XSHR07	15	0.99	0.01	JR	ZLM04	71	0.1894	0.8106	JS
XSHR08	15	0.9891	0.011	JR	ZLM10	71	0.1483	0.8517	JS
XSHR09	15	0.99	0.01	JR	ZLM17	71	0.1675	0.8325	JS
XSHR10	15	0.9321	0.0679	JR	ZLM02	71	0.4396	0.5604	Hybrid
XSHR11	15	0.965	0.035	JR	ZLM03	71	0.3764	0.6236	Hybrid
XSHR12	15	0.8984	0.1016	JR	ZLM05	71	0.4367	0.5634	Hybrid
XSHR13	15	0.9365	0.0635	JR	ZLM06	71	0.4124	0.5876	Hybrid
XSHR15	15	0.8365	0.1635	JR	ZLM07	71	0.4866	0.5134	Hybrid
XSHR16	15	0.986	0.014	JR	ZLM08	71	0.446	0.554	Hybrid
XSHR17	15	0.988	0.012	JR	ZLM09	71	0.5135	0.4865	Hybrid
XSHR18	15	0.9484	0.0517	JR	ZLM11	71	0.2666	0.7335	Hybrid
XSHR19	15	0.981	0.019	JR	ZLM12	71	0.3875	0.6125	Hybrid
XSHR20	15	0.97	0.03	JR	ZLM13	71	0.3995	0.6005	Hybrid
XSHR21	15	0.8497	0.1503	JR	ZLM14	71	0.5717	0.4283	Hybrid
XSHR22	15	0.8297	0.1703	JR	ZLM15	71	0.3341	0.6659	Hybrid
XSHR23	15	0.9908	0.0092	JR	ZLM16	71	0.6155	0.3845	Hybrid
XSHR24	15	0.802	0.198	JR	ZLM18	71	0.2957	0.7043	Hybrid
XSHR25	15	0.9529	0.0471	JR	ZLM19	71	0.4202	0.5798	Hybrid
XSHR26	15	0.908	0.092	JR	ZLM20	71	0.3586	0.6414	Hybrid
XSHR27	15	0.99	0.01	JR	ZLM21	71	0.3995	0.6005	Hybrid
XSHR28	15	0.9715	0.0285	JR	ZLM22	71	0.3995	0.6005	Hybrid
XSHR29	15	0.9678	0.0322	JR	ZLM23	71	0.2956	0.7045	Hybrid
XSHR30	15	0.9765	0.0235	JR	ZLM25	71	0.3771	0.6228	Hybrid
XSHR14	15	0.7995	0.2006	Hybrid	ZLM26	71	0.5087	0.4913	Hybrid
LSR01	16	0.989	0.011	JR	ZLM27	71	0.4267	0.5733	Hybrid
LSR02	16	0.986	0.014	JR	ZLM28	71	0.2735	0.7265	Hybrid
LSR03	16	0.983	0.017	JR	ZLM29	71	0.5025	0.4975	Hybrid
LSR04	16	0.99	0.01	JR	ZLM30	71	0.4665	0.5335	Hybrid
LSR05	16	0.9664	0.0336	JR	XFM04	72	0.1198	0.8803	JS
LSR06	16	0.983	0.0171	JR	XFM17	72	0.1765	0.8236	JS
LSR07	16	0.987	0.013	JR	XFM01	72	0.4065	0.5935	Hybrid
LSR08	16	0.989	0.011	JR	XFM02	72	0.5267	0.4733	Hybrid
LSR09	16	0.988	0.012	JR	XFM03	72	0.2166	0.7834	Hybrid
LSR11	16	0.9104	0.0896	JR	XFM05	72	0.582	0.418	Hybrid
LSR12	16	0.989	0.011	JR	XFM06	72	0.4125	0.5874	Hybrid
LSR13	16	0.991	0.009	JR	XFM07	72	0.5655	0.4345	Hybrid
LSR15	16	0.984	0.0161	JR	XFM08	72	0.2555	0.7445	Hybrid
LSR16	16	0.9002	0.0999	JR	XFM09	72	0.2865	0.7135	Hybrid
LSR17	16	0.982	0.018	JR	XFM10	72	0.3944	0.6056	Hybrid
LSR18	16	0.988	0.012	JR	XFM11	72	0.3764	0.6236	Hybrid
LSR19	16	0.984	0.016	JR	XFM12	72	0.4299	0.57	Hybrid
LSR20	16	0.989	0.011	JR	XFM13	72	0.4085	0.5915	Hybrid
LSR21	16	0.989	0.011	JR	XFM14	72	0.3785	0.6215	Hybrid
LSR22	16	0.984	0.016	JR	XFM15	72	0.3365	0.6636	Hybrid
LSR23	16	0.982	0.018	JR	XFM16	72	0.5437	0.4564	Hybrid
LSR24	16	0.8954	0.1046	JR	XFM18	72	0.3716	0.6283	Hybrid
LSR25	16	0.988	0.012	JR	XFM19	72	0.4325	0.5675	Hybrid
LSR26	16	0.99	0.01	JR	XFM20	72	0.3975	0.6024	Hybrid
LSR27	16	0.992	0.008	JR	XFM22	72	0.4275	0.5725	Hybrid
LSR28	16	0.988	0.012	JR	XFM24	72	0.4606	0.5394	Hybrid
LSR29	16	0.9704	0.0297	JR	XFM25	72	0.4547	0.5453	Hybrid
LSR30	16	0.979	0.021	JR	XFM26	72	0.2322	0.7679	Hybrid
LSR10	16	0.7987	0.2013	Hybrid	XFM27	72	0.3108	0.6891	Hybrid
LSR14	16	0.7564	0.2435	Hybrid	XFM28	72	0.4945	0.5055	Hybrid
XXR01	17	0.991	0.009	JR	XFM29	72	0.4455	0.5545	Hybrid
XXR02	17	0.966	0.034	JR	XFM30	72	0.4503	0.5497	Hybrid
XXR03	17	0.99	0.01	JR	PMT03	73	0.1629	0.837	JS
XXR04	17	0.986	0.014	JR	PMT04	73	0.029	0.971	JS
XXR05	17	0.991	0.009	JR	PMT05	73	0.018	0.982	JS
XXR06	17	0.8959	0.1041	JR	PMT06	73	0.02	0.98	JS
XXR07	17	0.9625	0.0375	JR	PMT10	73	0.0356	0.9644	JS
XXR08	17	0.9864	0.0136	JR	PMT11	73	0.0695	0.9305	JS
XXR09	17	0.99	0.01	JR	PMT12	73	0.0863	0.9136	JS
XXR10	17	0.9672	0.0328	JR	PMT13	73	0.0275	0.9725	JS
XXR11	17	0.99	0.01	JR	PMT14	73	0.0367	0.9633	JS
XXR12	17	0.991	0.009	JR	PMT15	73	0.02	0.98	JS
XXR13	17	0.9183	0.0817	JR	PMT16	73	0.0292	0.9708	JS
XXR14	17	0.9005	0.0995	JR	PMT17	73	0.1544	0.8456	JS
XXR15	17	0.991	0.009	JR	PMT18	73	0.0625	0.9375	JS
XXR16	17	0.951	0.049	JR	PMT19	73	0.038	0.962	JS
XXR17	17	0.977	0.023	JR	PMT20	73	0.02	0.98	JS
XXR18	17	0.975	0.025	JR	PMT21	73	0.0465	0.9535	JS
XXR19	17	0.9825	0.0175	JR	PMT22	73	0.037	0.963	JS
XXR20	17	0.9585	0.0415	JR	PMT01	73	0.2365	0.7635	Hybrid
XXR21	17	0.989	0.011	JR	PMT02	73	0.223	0.7769	Hybrid
XXR24	17	0.9917	0.0084	JR	PMT07	73	0.2146	0.7854	Hybrid
XXR25	17	0.978	0.022	JR	PMT08	73	0.212	0.788	Hybrid
XXR28	17	0.9765	0.0235	JR	PMT09	73	0.2265	0.7734	Hybrid
XXR29	17	0.991	0.009	JR	LZT01	74	0.1912	0.8087	JS
XXR30	17	0.8994	0.1007	JR	LZT05	74	0.1591	0.8409	JS
XXR27	17	0.7852	0.2148	Hybrid	LZT08	74	0.1355	0.8645	JS
SXHT01	18	0.9597	0.0404	JR	LZT10	74	0.0555	0.9445	JS
SXHT04	18	0.9354	0.0646	JR	LZT14	74	0.1342	0.8658	JS
SXHT05	18	0.8845	0.1155	JR	LZT19	74	0.0403	0.9598	JS
SXHT06	18	0.9415	0.0585	JR	LZT03	74	0.5045	0.4955	Hybrid
SXHT07	18	0.8241	0.1759	JR	LZT04	74	0.3859	0.6142	Hybrid
CCR01	19	0.989	0.011	JR	LZT06	74	0.3425	0.6575	Hybrid
CCR02	19	0.987	0.013	JR	LZT07	74	0.3093	0.6906	Hybrid
CCR03	19	0.99	0.01	JR	LZT09	74	0.2625	0.7375	Hybrid
CCR04	19	0.982	0.018	JR	LZT11	74	0.2385	0.7615	Hybrid
CCR05	19	0.989	0.011	JR	LZT12	74	0.4843	0.5157	Hybrid
CCR06	19	0.987	0.013	JR	LZT13	74	0.2433	0.7567	Hybrid
CCR07	19	0.988	0.012	JR	LZT15	74	0.2636	0.7365	Hybrid
CCR08	19	0.979	0.021	JR	LZT16	74	0.3058	0.6942	Hybrid
CCR09	19	0.988	0.012	JR	LZT17	74	0.4185	0.5815	Hybrid
CCR10	19	0.991	0.009	JR	LZT18	74	0.4787	0.5213	Hybrid
CCR11	19	0.99	0.01	JR	LZT20	74	0.3846	0.6155	Hybrid
CCR12	19	0.964	0.036	JR	NPWD21	75	0.009	0.991	JS
CCR13	19	0.9538	0.0462	JR	NPWD22	75	0.1284	0.8717	JS
CCR14	19	0.99	0.01	JR	NPWD23	75	0.021	0.979	JS
CCR15	19	0.983	0.017	JR	YHX01	76	0.0943	0.9057	JS
CCR16	19	0.988	0.012	JR	YHX03	76	0.1125	0.8876	JS
CCR17	19	0.99	0.01	JR	YHX04	76	0.0916	0.9085	JS
CCR18	19	0.99	0.01	JR	YHX06	76	0.1556	0.8444	JS
CCR19	19	0.9741	0.0259	JR	YHX07	76	0.1802	0.8198	JS
CCR20	19	0.987	0.013	JR	YHX09	76	0.0815	0.9185	JS
CCR21	19	0.988	0.012	JR	YHX10	76	0.0899	0.9101	JS
CCR22	19	0.9875	0.0125	JR	YHX11	76	0.1632	0.8368	JS
CCR23	19	0.982	0.018	JR	YHX16	76	0.1835	0.8165	JS
CCR24	19	0.9887	0.0113	JR	YHX19	76	0.0855	0.9145	JS
CCR25	19	0.99	0.01	JR	YHX20	76	0.0589	0.9411	JS
CCR26	19	0.985	0.015	JR	YHX02	76	0.2565	0.7436	Hybrid
CCR27	19	0.9889	0.0111	JR	YHX08	76	0.3278	0.6722	Hybrid
CCR28	19	0.964	0.036	JR	YHX12	76	0.2383	0.7617	Hybrid
CCR29	19	0.986	0.014	JR	YHX13	76	0.2655	0.7345	Hybrid
CCR30	19	0.979	0.021	JR	YHX14	76	0.3527	0.6473	Hybrid
GBR01	20	0.991	0.009	JR	YHX15	76	0.5054	0.4946	Hybrid
GBR02	20	0.9525	0.0475	JR	YHX21	76	0.272	0.728	Hybrid
GBR03	20	0.982	0.018	JR	YHX22	76	0.484	0.516	Hybrid
GBR04	20	0.9612	0.0388	JR	YHX23	76	0.3236	0.6764	Hybrid
GBR05	20	0.98	0.02	JR	YHX24	76	0.2616	0.7385	Hybrid
GBR06	20	0.989	0.011	JR	YSJT02	77	0.0521	0.9479	JS
GBR07	20	0.989	0.011	JR	YSJT03	77	0.1087	0.8913	JS
GBR08	20	0.979	0.021	JR	YSJT04	77	0.1543	0.8457	JS
GBR09	20	0.9782	0.0219	JR	YSJT06	77	0.0889	0.9111	JS
GBR11	20	0.989	0.0111	JR	YSJT07	77	0.0667	0.9333	JS
GBR13	20	0.9554	0.0446	JR	YSJT11	77	0.014	0.986	JS
GBR14	20	0.975	0.025	JR	YSJT14	77	0.047	0.953	JS
JKR01	21	0.9838	0.0163	JR	YSJT16	77	0.0733	0.9266	JS
JKR02	21	0.9713	0.0288	JR	YSJT19	77	0.1921	0.8079	JS
JKR03	21	0.9645	0.0355	JR	YSJT20	77	0.1575	0.8425	JS
JKR04	21	0.987	0.013	JR	YSJT01	77	0.3035	0.6965	Hybrid
JKR05	21	0.962	0.038	JR	YSJT05	77	0.2897	0.7104	Hybrid
JKR06	21	0.988	0.012	JR	YSJT08	77	0.2295	0.7705	Hybrid
JKR07	21	0.987	0.013	JR	YSJT09	77	0.2165	0.7835	Hybrid
JKR08	21	0.982	0.018	JR	YSJT10	77	0.2768	0.7233	Hybrid
JKR09	21	0.99	0.01	JR	YSJT12	77	0.2483	0.7518	Hybrid
JKR10	21	0.988	0.012	JR	YSJT13	77	0.2453	0.7547	Hybrid
JKR11	21	0.99	0.01	JR	YSJT15	77	0.3608	0.6391	Hybrid
JKR12	21	0.9556	0.0444	JR	YSJT17	77	0.3849	0.6151	Hybrid
JKR13	21	0.99	0.01	JR	YSJT18	77	0.2421	0.7579	Hybrid
JKR14	21	0.99	0.01	JR	LHT02	78	0.013	0.987	JS
JKR15	21	0.991	0.009	JR	LHT03	78	0.013	0.987	JS
JKR16	21	0.97	0.03	JR	LHT04	78	0.1535	0.8465	JS
JKR17	21	0.991	0.009	JR	LHT05	78	0.0555	0.9445	JS
JKR18	21	0.9852	0.0148	JR	LHT06	78	0.03	0.97	JS
JKR19	21	0.972	0.028	JR	LHT07	78	0.0605	0.9395	JS
JKR20	21	0.99	0.01	JR	LHT08	78	0.024	0.976	JS
JKR21	21	0.991	0.009	JR	LHT09	78	0.0459	0.9541	JS
JKR22	21	0.989	0.011	JR	LHT10	78	0.043	0.957	JS
JKR23	21	0.986	0.014	JR	LHT11	78	0.013	0.987	JS
JKR24	21	0.987	0.013	JR	LHT12	78	0.0366	0.9634	JS
JKR25	21	0.987	0.013	JR	LHT13	78	0.011	0.989	JS
JKR26	21	0.9675	0.0325	JR	LHT14	78	0.0659	0.9342	JS
JKR27	21	0.9465	0.0535	JR	LHT16	78	0.0383	0.9617	JS
JKR28	21	0.985	0.015	JR	LHT17	78	0.0659	0.9342	JS
JKR29	21	0.8915	0.1085	JR	LHT18	78	0.017	0.983	JS
JKR30	21	0.9719	0.0281	JR	LHT20	78	0.0575	0.9425	JS
NBR01	22	0.972	0.028	JR	LHT21	78	0.029	0.971	JS
NBR02	22	0.9255	0.0745	JR	LHT15	78	0.3031	0.6969	Hybrid
NBR03	22	0.9658	0.0343	JR	LHT19	78	0.3855	0.6145	Hybrid
NBR04	22	0.8558	0.1442	JR	LJS01	79	0.1663	0.8336	JS
NBR05	22	0.9685	0.0316	JR	LJS03	79	0.03	0.97	JS
NBR07	22	0.8185	0.1815	JR	LJS04	79	0.0995	0.9005	JS
NBR08	22	0.969	0.031	JR	LJS06	79	0.1965	0.8035	JS
NBR09	22	0.8773	0.1228	JR	LJS08	79	0.0841	0.9159	JS
NBR12	22	0.898	0.102	JR	LJS02	79	0.2695	0.7305	Hybrid
NBR13	22	0.916	0.084	JR	LJS07	79	0.2977	0.7023	Hybrid
NBR14	22	0.964	0.036	JR	FGT04	80	0.0112	0.9888	JS
NBR16	22	0.9035	0.0965	JR	FGT05	80	0.01	0.99	JS
NBR17	22	0.8195	0.1805	JR	FGT06	80	0.009	0.991	JS
NBR18	22	0.894	0.106	JR	FGT07	80	0.012	0.988	JS
NBR19	22	0.9272	0.0728	JR	FGT08	80	0.026	0.974	JS
NBR20	22	0.9075	0.0925	JR	FGT09	80	0.014	0.986	JS
NBR21	22	0.8245	0.1755	JR	FGT10	80	0.011	0.989	JS
NBR22	22	0.8124	0.1877	JR	FGT11	80	0.0107	0.9893	JS
NBR23	22	0.8716	0.1284	JR	FGT12	80	0.015	0.985	JS
NBR24	22	0.8975	0.1025	JR	FGT13	80	0.008	0.992	JS
NBR25	22	0.9605	0.0395	JR	FGT14	80	0.013	0.987	JS
NBR26	22	0.8015	0.1985	JR	LPT01	81	0.012	0.988	JS
NBR27	22	0.9516	0.0484	JR	LPT02	81	0.0815	0.9185	JS
NBR28	22	0.988	0.012	JR	LPT03	81	0.0955	0.9045	JS
NBR29	22	0.905	0.095	JR	LPT04	81	0.0169	0.9832	JS
NBR06	22	0.6455	0.3546	Hybrid	LPT05	81	0.1115	0.8885	JS
NBR10	22	0.682	0.318	Hybrid	LPT06	81	0.011	0.989	JS
NBR11	22	0.7801	0.2199	Hybrid	LPT07	81	0.0597	0.9404	JS
NBR15	22	0.5437	0.4563	Hybrid	LPT08	81	0.017	0.983	JS
NBR30	22	0.7639	0.2361	Hybrid	LPT09	81	0.1517	0.8483	JS
SDR01	23	0.9305	0.0695	JR	LPT10	81	0.037	0.963	JS
SDR02	23	0.962	0.038	JR	LPT11	81	0.0617	0.9384	JS
SDR03	23	0.9785	0.0215	JR	LYJT01	82	0.1015	0.8985	JS
SDR04	23	0.981	0.019	JR	LYJT02	82	0.1157	0.8844	JS
SDR05	23	0.8677	0.1323	JR	LYJT03	82	0.1034	0.8967	JS
SDR06	23	0.9704	0.0297	JR	LYJT04	82	0.0351	0.9649	JS
SDR07	23	0.9185	0.0815	JR	LYJT05	82	0.1313	0.8687	JS
SDR08	23	0.978	0.022	JR	LYJT06	82	0.1422	0.8577	JS
SDR10	23	0.98	0.02	JR	LYJT07	82	0.032	0.968	JS
SDR11	23	0.9561	0.0439	JR	LYJT08	82	0.0295	0.9705	JS
SDR12	23	0.9505	0.0495	JR	LYJT09	82	0.0516	0.9485	JS
SDR13	23	0.8827	0.1172	JR	LYJT10	82	0.0379	0.9621	JS
SDR14	23	0.9435	0.0565	JR	LYJT11	82	0.0417	0.9583	JS
SDR15	23	0.973	0.027	JR	LYJT12	82	0.0683	0.9317	JS
SDR16	23	0.9665	0.0335	JR	LYJT13	82	0.1433	0.8567	JS
SDR17	23	0.884	0.116	JR	LYJT14	82	0.1244	0.8756	JS
SDR18	23	0.926	0.074	JR	LYJT15	82	0.0951	0.905	JS
SDR19	23	0.981	0.019	JR	LYJT16	82	0.0393	0.9607	JS
SDR20	23	0.8674	0.1326	JR	LYJT17	82	0.125	0.875	JS
SDR21	23	0.986	0.014	JR	LYJT18	82	0.179	0.8209	JS
SDR22	23	0.9085	0.0915	JR	LYJT19	82	0.0519	0.9481	JS
SDR23	23	0.8885	0.1115	JR	LYJT20	82	0.0483	0.9517	JS
SDR24	23	0.9824	0.0176	JR	GDX01	83	0.0356	0.9644	JS
SDR25	23	0.984	0.016	JR	GDX02	83	0.0894	0.9106	JS
SDR26	23	0.9255	0.0745	JR	GDX03	83	0.1209	0.8791	JS
SDR27	23	0.976	0.024	JR	GDX04	83	0.1445	0.8555	JS
SDR28	23	0.989	0.011	JR	GDX05	83	0.1103	0.8897	JS
SDR30	23	0.8499	0.15	JR	GDX06	83	0.0733	0.9266	JS
SDR09	23	0.7322	0.2678	Hybrid	GDX07	83	0.1073	0.8928	JS
SDR29	23	0.7662	0.2339	Hybrid	GDX08	83	0.037	0.963	JS
YMR02	24	0.8771	0.1229	JR	GDX09	83	0.1334	0.8665	JS
YMR03	24	0.898	0.102	JR	GDX10	83	0.0755	0.9245	JS
YMR04	24	0.8065	0.1935	JR	GDX11	83	0.0915	0.9085	JS
YMR05	24	0.8645	0.1355	JR	GDX12	83	0.0404	0.9596	JS
YMR06	24	0.8338	0.1662	JR	EY12	84	0.8453	0.1547	JR
YMR08	24	0.8368	0.1631	JR	EY01	84	0.1315	0.8685	JS
YMR09	24	0.8355	0.1645	JR	EY02	84	0.014	0.986	JS
YMR11	24	0.881	0.119	JR	EY03	84	0.1327	0.8674	JS
YMR12	24	0.9255	0.0745	JR	EY04	84	0.0253	0.9747	JS
YMR13	24	0.8595	0.1406	JR	EY06	84	0.0455	0.9546	JS
YMR14	24	0.8225	0.1775	JR	EY07	84	0.0975	0.9025	JS
YMR16	24	0.8807	0.1193	JR	EY08	84	0.024	0.976	JS
YMR17	24	0.8505	0.1495	JR	EY09	84	0.0485	0.9516	JS
YMR20	24	0.891	0.109	JR	EY13	84	0.133	0.8671	JS
YMR23	24	0.9406	0.0594	JR	EY14	84	0.0559	0.9441	JS
YMR25	24	0.8865	0.1135	JR	EY15	84	0.019	0.981	JS
YMR26	24	0.8666	0.1334	JR	EY17	84	0.0356	0.9644	JS
YMR27	24	0.8304	0.1696	JR	EY18	84	0.037	0.963	JS
YMR29	24	0.9725	0.0275	JR	EY19	84	0.0687	0.9314	JS
YMR01	24	0.7353	0.2647	Hybrid	EY20	84	0.1276	0.8724	JS
YMR07	24	0.7964	0.2037	Hybrid	EY21	84	0.1275	0.8725	JS
YMR10	24	0.7954	0.2046	Hybrid	EY22	84	0.1158	0.8842	JS
YMR15	24	0.7825	0.2175	Hybrid	EY05	84	0.3224	0.6776	Hybrid
YMR18	24	0.7885	0.2115	Hybrid	EY10	84	0.2266	0.7734	Hybrid
YMR19	24	0.7505	0.2495	Hybrid	EY11	84	0.29	0.7101	Hybrid
YMR21	24	0.6295	0.3705	Hybrid	YYL01	85	0.0715	0.9285	JS
YMR22	24	0.773	0.227	Hybrid	YYL02	85	0.1019	0.8981	JS
YMR24	24	0.6936	0.3064	Hybrid	YYL03	85	0.0213	0.9787	JS
YMR28	24	0.7755	0.2245	Hybrid	YYL04	85	0.0586	0.9413	JS
YMR30	24	0.7905	0.2095	Hybrid	YYL05	85	0.0476	0.9524	JS
NJR01	25	0.9479	0.0521	JR	YYL06	85	0.0283	0.9717	JS
NJR03	25	0.9055	0.0945	JR	YYL07	85	0.1361	0.8638	JS
NJR04	25	0.846	0.154	JR	YYL08	85	0.0948	0.9052	JS
NJR05	25	0.8565	0.1435	JR	YYL09	85	0.027	0.973	JS
NJR06	25	0.8515	0.1485	JR	YYL10	85	0.0525	0.9475	JS
NJR07	25	0.8078	0.1923	JR	YYL11	85	0.019	0.981	JS
NJR08	25	0.8108	0.1892	JR	YYL12	85	0.013	0.987	JS
NJR10	25	0.8146	0.1854	JR	YYL13	85	0.009	0.991	JS
NJR14	25	0.8025	0.1975	JR	YYL14	85	0.023	0.977	JS
NJR16	25	0.8298	0.1702	JR	YYL15	85	0.0439	0.9561	JS
NJR18	25	0.892	0.108	JR	YYL16	85	0.0697	0.9304	JS
NJR21	25	0.974	0.026	JR	YYL17	85	0.0605	0.9395	JS
NJR24	25	0.8116	0.1884	JR	YYL18	85	0.0501	0.9499	JS
NJR25	25	0.8133	0.1867	JR	YYL19	85	0.011	0.989	JS
NJR26	25	0.8365	0.1635	JR	YYL20	85	0.0428	0.9572	JS
NJR28	25	0.9235	0.0765	JR	YYL21	85	0.0489	0.9512	JS
NJR29	25	0.8566	0.1434	JR	YYL22	85	0.0585	0.9415	JS
NJR02	25	0.7435	0.2565	Hybrid	YYL24	85	0.1249	0.8751	JS
NJR09	25	0.6955	0.3045	Hybrid	YYL25	85	0.035	0.965	JS
NJR11	25	0.6399	0.3601	Hybrid	YYL26	85	0.028	0.972	JS
NJR12	25	0.6834	0.3166	Hybrid	YYL27	85	0.0239	0.9761	JS
NJR13	25	0.7505	0.2494	Hybrid	PMC01	86	0.1712	0.8288	JS
NJR15	25	0.5595	0.4405	Hybrid	PMC02	86	0.1712	0.8288	JS
NJR17	25	0.7083	0.2917	Hybrid	PMC03	86	0.1713	0.8287	JS
NJR19	25	0.6724	0.3276	Hybrid	PMC04	86	0.1711	0.8289	JS
NJR20	25	0.751	0.249	Hybrid	PMC05	86	0.1712	0.8288	JS
NJR22	25	0.6995	0.3005	Hybrid	PMC06	86	0.1633	0.8367	JS
NJR23	25	0.6862	0.3138	Hybrid	PMC07	86	0.1564	0.8437	JS
NJR27	25	0.71	0.2901	Hybrid	PMC08	86	0.1785	0.8214	JS
NJR30	25	0.5455	0.4545	Hybrid	PMC09	86	0.1713	0.8287	JS
QLR01	26	0.8571	0.1429	JR	PMC10	86	0.0171	0.983	JS
QLR05	26	0.8613	0.1387	JR	PMC11	86	0.0824	0.9175	JS
QLR06	26	0.9445	0.0555	JR	PMC13	86	0.0261	0.9739	JS
QLR07	26	0.8196	0.1805	JR	PMC14	86	0.014	0.986	JS
QLR08	26	0.957	0.043	JR	PMC15	86	0.022	0.978	JS
QLR09	26	0.9344	0.0656	JR	PMC16	86	0.012	0.988	JS
QLR10	26	0.8083	0.1916	JR	PMC17	86	0.045	0.955	JS
QLR11	26	0.978	0.022	JR	PMC18	86	0.0628	0.9372	JS
QLR14	26	0.8213	0.1787	JR	PMC19	86	0.0371	0.9629	JS
QLR15	26	0.8455	0.1545	JR	PMC20	86	0.0292	0.9708	JS
QLR16	26	0.9048	0.0953	JR	LYM01	87	0.0774	0.9227	JS
QLR17	26	0.8477	0.1524	JR	LYM04	87	0.1991	0.8009	JS
QLR18	26	0.8115	0.1885	JR	LYM05	87	0.0985	0.9015	JS
QLR19	26	0.8582	0.1418	JR	LYM11	87	0.0933	0.9067	JS
QLR20	26	0.8481	0.152	JR	LYM18	87	0.1243	0.8757	JS
QLR21	26	0.8514	0.1487	JR	LYM23	87	0.0736	0.9264	JS
QLR23	26	0.8147	0.1853	JR	LYM07	87	0.2424	0.7576	Hybrid
QLR25	26	0.8398	0.1603	JR	TDY01	88	0.0345	0.9655	JS
QLR26	26	0.895	0.105	JR	TDY02	88	0.019	0.981	JS
QLR27	26	0.8955	0.1045	JR	TDY03	88	0.0281	0.9719	JS
QLR28	26	0.8875	0.1125	JR	TDY04	88	0.014	0.986	JS
QLR29	26	0.8411	0.1588	JR	TDY05	88	0.018	0.982	JS
QLR30	26	0.8408	0.1591	JR	TDY07	88	0.029	0.971	JS
QLR02	26	0.7631	0.237	Hybrid	TDY08	88	0.1478	0.8522	JS
QLR03	26	0.5599	0.4401	Hybrid	TDY09	88	0.1285	0.8716	JS
QLR04	26	0.7068	0.2932	Hybrid	TDY10	88	0.1285	0.8715	JS
QLR12	26	0.7995	0.2006	Hybrid	TDY11	88	0.0244	0.9756	JS
QLR13	26	0.7741	0.226	Hybrid	TDY12	88	0.0384	0.9616	JS
QLR22	26	0.7254	0.2745	Hybrid	TDY13	88	0.0814	0.9187	JS
QLR24	26	0.6263	0.3738	Hybrid	TDY14	88	0.0521	0.948	JS
PWR01	27	0.8443	0.1557	JR	TDY15	88	0.0589	0.9411	JS
PWR03	27	0.9251	0.0749	JR	TDY16	88	0.022	0.9781	JS
PWR04	27	0.9108	0.0891	JR	TDY17	88	0.017	0.983	JS
PWR06	27	0.8271	0.1729	JR	TDY18	88	0.024	0.976	JS
PWR07	27	0.8985	0.1015	JR	TDY19	88	0.0331	0.9669	JS
PWR08	27	0.8605	0.1395	JR	TDY20	88	0.0179	0.9821	JS
PWR10	27	0.8124	0.1876	JR	TDY06	88	0.2175	0.7825	Hybrid
PWR11	27	0.9245	0.0755	JR	PZM02	89	0.1663	0.8337	JS
PWR12	27	0.95	0.05	JR	PZM03	89	0.1747	0.8253	JS
PWR14	27	0.917	0.083	JR	PZM04	89	0.0529	0.9471	JS
PWR15	27	0.8559	0.144	JR	PZM05	89	0.1565	0.8435	JS
PWR16	27	0.8328	0.1672	JR	PZM06	89	0.113	0.887	JS
PWR17	27	0.8905	0.1095	JR	PZM08	89	0.1565	0.8435	JS
PWR18	27	0.9893	0.0108	JR	PZM09	89	0.033	0.967	JS
PWR19	27	0.8179	0.1821	JR	PZM13	89	0.0634	0.9366	JS
PWR20	27	0.8406	0.1594	JR	PZM16	89	0.1815	0.8185	JS
PWR21	27	0.977	0.023	JR	PZM17	89	0.1825	0.8175	JS
PWR22	27	0.9295	0.0705	JR	PZM19	89	0.1818	0.8182	JS
PWR23	27	0.9031	0.0969	JR	PZM20	89	0.16	0.84	JS
PWR24	27	0.9245	0.0755	JR	PZM21	89	0.1555	0.8445	JS
PWR25	27	0.8235	0.1765	JR	PZM23	89	0.0613	0.9387	JS
PWR26	27	0.946	0.054	JR	PZM24	89	0.1984	0.8015	JS
PWR27	27	0.969	0.031	JR	PZM25	89	0.0805	0.9195	JS
PWR28	27	0.9537	0.0463	JR	PZM26	89	0.071	0.929	JS
PWR29	27	0.8505	0.1495	JR	PZM27	89	0.0766	0.9234	JS
PWR30	27	0.844	0.156	JR	PZM28	89	0.0772	0.9228	JS
PWR02	27	0.6775	0.3225	Hybrid	PZM30	89	0.1399	0.8602	JS
PWR05	27	0.6279	0.3721	Hybrid	PZM01	89	0.2765	0.7235	Hybrid
PWR09	27	0.7858	0.2143	Hybrid	PZM07	89	0.478	0.522	Hybrid
PWR13	27	0.7821	0.218	Hybrid	PZM10	89	0.2688	0.7311	Hybrid
CKR01	28	0.8844	0.1156	JR	PZM11	89	0.2184	0.7816	Hybrid
CKR03	28	0.9465	0.0535	JR	PZM12	89	0.2405	0.7595	Hybrid
CKR04	28	0.8345	0.1655	JR	PZM14	89	0.2895	0.7105	Hybrid
CKR05	28	0.9166	0.0834	JR	PZM15	89	0.2815	0.7185	Hybrid
CKR06	28	0.8083	0.1917	JR	PZM18	89	0.2152	0.7848	Hybrid
CKR07	28	0.8575	0.1425	JR	PZM22	89	0.2239	0.7761	Hybrid
CKR08	28	0.9135	0.0865	JR	PZM29	89	0.3432	0.6569	Hybrid
CKR09	28	0.9776	0.0225	JR	YBJT01	90	0.014	0.986	JS
CKR10	28	0.8875	0.1125	JR	YBJT02	90	0.0337	0.9663	JS
CKR11	28	0.9576	0.0424	JR	YBJT03	90	0.015	0.985	JS
CKR12	28	0.9245	0.0755	JR	YBJT04	90	0.089	0.911	JS
CKR13	28	0.9245	0.0755	JR	YBJT05	90	0.01	0.99	JS
CKR14	28	0.9245	0.0755	JR	YBJT06	90	0.01	0.99	JS
CKR15	28	0.8225	0.1775	JR	YBJT08	90	0.012	0.988	JS
CKR16	28	0.8895	0.1105	JR	YBJT09	90	0.014	0.986	JS
CKR17	28	0.825	0.175	JR	YBJT10	90	0.0201	0.98	JS
CKR18	28	0.8056	0.1944	JR	YBJT11	90	0.01	0.99	JS
CKR19	28	0.934	0.066	JR	YBJT12	90	0.014	0.986	JS
CKR20	28	0.9794	0.0206	JR	YBJT13	90	0.0235	0.9765	JS
CKR21	28	0.9849	0.0151	JR	YBJT14	90	0.019	0.981	JS
CKR22	28	0.907	0.093	JR	YBJT15	90	0.019	0.981	JS
CKR23	28	0.918	0.082	JR	YBJT16	90	0.0395	0.9605	JS
CKR24	28	0.883	0.117	JR	YBJT17	90	0.03	0.97	JS
CKR25	28	0.873	0.127	JR	YBJT18	90	0.012	0.988	JS
CKR27	28	0.987	0.013	JR	YBJT19	90	0.019	0.981	JS
CKR30	28	0.9306	0.0694	JR	YBJT21	90	0.009	0.991	JS
CKR02	28	0.7324	0.2677	Hybrid	YBJT22	90	0.008	0.992	JS
CKR26	28	0.7513	0.2487	Hybrid	YGJT01	91	0.013	0.987	JS
CKR28	28	0.6765	0.3235	Hybrid	YGJT02	91	0.018	0.982	JS
CKR29	28	0.7925	0.2075	Hybrid	YGJT03	91	0.012	0.988	JS
MXR01	29	0.9502	0.0498	JR	YGJT04	91	0.0162	0.9838	JS
MXR02	29	0.946	0.0541	JR	YGJT05	91	0.012	0.988	JS
MXR03	29	0.9073	0.0927	JR	YGJT06	91	0.011	0.989	JS
MXR04	29	0.9311	0.0689	JR	YGJT07	91	0.016	0.984	JS
MXR06	29	0.809	0.191	JR	YGJT08	91	0.014	0.986	JS
MXR07	29	0.8266	0.1734	JR	YGJT09	91	0.011	0.989	JS
MXR08	29	0.8035	0.1965	JR	YGJT10	91	0.0695	0.9305	JS
MXR09	29	0.9126	0.0874	JR	YGJT11	91	0.022	0.978	JS
MXR10	29	0.8102	0.1898	JR	YGJT12	91	0.0199	0.9801	JS
MXR14	29	0.8699	0.1301	JR	YGJT13	91	0.009	0.991	JS
MXR15	29	0.8319	0.168	JR	YGJT14	91	0.014	0.986	JS
MXR17	29	0.8341	0.1659	JR	YGJT15	91	0.0464	0.9536	JS
MXR18	29	0.8447	0.1553	JR	YGJT16	91	0.019	0.981	JS
MXR20	29	0.8629	0.1371	JR	YGJT17	91	0.01	0.99	JS
MXR21	29	0.962	0.038	JR	YGJT18	91	0.012	0.988	JS
MXR22	29	0.8132	0.1868	JR	YGJT19	91	0.016	0.984	JS
MXR24	29	0.85	0.15	JR	YGJT20	91	0.1175	0.8825	JS
MXR25	29	0.8662	0.1338	JR	QDM04	92	0.1172	0.8828	JS
MXR27	29	0.9131	0.0869	JR	QDM06	92	0.017	0.983	JS
MXR05	29	0.7879	0.2122	Hybrid	QDM07	92	0.1445	0.8555	JS
MXR11	29	0.7904	0.2097	Hybrid	QDM11	92	0.0606	0.9393	JS
MXR12	29	0.6673	0.3327	Hybrid	QDM12	92	0.1855	0.8145	JS
MXR13	29	0.7055	0.2945	Hybrid	QDM13	92	0.1866	0.8134	JS
MXR16	29	0.6715	0.3285	Hybrid	QDM15	92	0.1805	0.8195	JS
MXR19	29	0.6557	0.3443	Hybrid	QDM16	92	0.0646	0.9354	JS
MXR23	29	0.7455	0.2545	Hybrid	QDM20	92	0.1247	0.8753	JS
MXR26	29	0.6998	0.3002	Hybrid	QDM22	92	0.0812	0.9189	JS
MXR28	29	0.7955	0.2045	Hybrid	QDM23	92	0.0395	0.9606	JS
MXR29	29	0.7905	0.2095	Hybrid	QDM24	92	0.0985	0.9015	JS
MXR30	29	0.7668	0.2332	Hybrid	QDM28	92	0.1655	0.8345	JS
BKS01	30	0.986	0.014	JR	QDM01	92	0.2648	0.7351	Hybrid
BKS02	30	0.9878	0.0122	JR	QDM02	92	0.313	0.687	Hybrid
BKS03	30	0.9755	0.0245	JR	QDM03	92	0.2933	0.7066	Hybrid
BKS04	30	0.989	0.011	JR	QDM05	92	0.2253	0.7748	Hybrid
BKS05	30	0.974	0.026	JR	QDM08	92	0.2145	0.7855	Hybrid
BKS06	30	0.976	0.024	JR	QDM09	92	0.2155	0.7845	Hybrid
BKS07	30	0.9081	0.092	JR	QDM14	92	0.2235	0.7765	Hybrid
BKS08	30	0.9892	0.0109	JR	QDM17	92	0.212	0.788	Hybrid
BKS09	30	0.983	0.017	JR	QDM18	92	0.2035	0.7965	Hybrid
BKS10	30	0.9445	0.0555	JR	QDM19	92	0.3203	0.6797	Hybrid
BKS11	30	0.954	0.046	JR	QDM21	92	0.2039	0.7961	Hybrid
BKS12	30	0.877	0.1231	JR	QDM25	92	0.3374	0.6627	Hybrid
BKS13	30	0.8675	0.1325	JR	QDM27	92	0.3165	0.6835	Hybrid
BKS14	30	0.9896	0.0104	JR	QDM29	92	0.3667	0.6333	Hybrid
BKS15	30	0.9349	0.0651	JR	QDM30	92	0.387	0.613	Hybrid
BKS16	30	0.9085	0.0915	JR	Liuj02_08	93	0.2859	0.7141	Hybrid
BKS17	30	0.99	0.01	JR	Liuj02_28	93	0.2008	0.7992	Hybrid
BKS18	30	0.9345	0.0655	JR	CYM26	94	0.1813	0.8186	JS
BKS19	30	0.9465	0.0535	JR	CYM30	94	0.1995	0.8005	JS
BKS20	30	0.9571	0.0429	JR	CYM04	94	0.208	0.792	Hybrid
BKS21	30	0.989	0.011	JR	CYT01	95	0.011	0.989	JS
BKS22	30	0.8851	0.115	JR	CYT02	95	0.0253	0.9747	JS
BKS23	30	0.873	0.1269	JR	CYT03	95	0.0189	0.9811	JS
BKS24	30	0.9465	0.0535	JR	CYT04	95	0.0535	0.9465	JS
BKS25	30	0.9485	0.0515	JR	CYT05	95	0.015	0.985	JS
BKS26	30	0.9645	0.0356	JR	CYT06	95	0.0515	0.9485	JS
BKS27	30	0.8752	0.1249	JR	CYT07	95	0.0195	0.9805	JS
BKS28	30	0.964	0.036	JR	CYT08	95	0.0293	0.9707	JS
BKS29	30	0.9754	0.0246	JR	CYT09	95	0.0153	0.9847	JS
BKS30	30	0.8655	0.1345	JR	CYT10	95	0.0209	0.9791	JS
THR01	31	0.8375	0.1625	JR	CYT11	95	0.0213	0.9787	JS
THR02	31	0.8055	0.1945	JR	CYT12	95	0.013	0.987	JS
THR03	31	0.8802	0.1198	JR	CYT13	95	0.0289	0.9711	JS
THR04	31	0.8246	0.1754	JR	CYT14	95	0.011	0.989	JS
THR05	31	0.9092	0.0909	JR	CYT15	95	0.0731	0.9268	JS
THR06	31	0.8405	0.1594	JR	CYT16	95	0.045	0.955	JS
THR07	31	0.9821	0.0179	JR	CYT17	95	0.0231	0.977	JS
THR08	31	0.8032	0.1969	JR	CYT18	95	0.0212	0.9788	JS
THR09	31	0.8126	0.1874	JR	CYT19	95	0.0745	0.9255	JS
THR11	31	0.8622	0.1378	JR	CYT20	95	0.011	0.989	JS
THR12	31	0.857	0.143	JR	CYT21	95	0.037	0.963	JS
THR14	31	0.8525	0.1475	JR	CYT22	95	0.0424	0.9576	JS
THR16	31	0.8493	0.1507	JR	MQT02	96	0.022	0.978	JS
THR17	31	0.8395	0.1605	JR	MQT05	96	0.1689	0.8311	JS
THR18	31	0.8075	0.1926	JR	MQT08	96	0.1075	0.8925	JS
THR19	31	0.8101	0.1899	JR	MQT09	96	0.0711	0.9288	JS
THR22	31	0.8145	0.1855	JR	MQT12	96	0.031	0.969	JS
THR23	31	0.8535	0.1465	JR	MQT13	96	0.0426	0.9575	JS
THR24	31	0.8135	0.1865	JR	MQT17	96	0.1665	0.8335	JS
THR25	31	0.988	0.012	JR	MQT01	96	0.2476	0.7524	Hybrid
THR26	31	0.9245	0.0755	JR	MQT03	96	0.3145	0.6855	Hybrid
THR27	31	0.8635	0.1365	JR	MQT04	96	0.2735	0.7265	Hybrid
THR28	31	0.869	0.131	JR	MQT06	96	0.2041	0.7959	Hybrid
THR29	31	0.9655	0.0346	JR	MQT07	96	0.2722	0.7278	Hybrid
THR10	31	0.603	0.397	Hybrid	MQT10	96	0.2893	0.7107	Hybrid
THR13	31	0.7963	0.2038	Hybrid	MQT11	96	0.2223	0.7777	Hybrid
THR15	31	0.792	0.208	Hybrid	MQT14	96	0.2007	0.7993	Hybrid
THR20	31	0.6928	0.3072	Hybrid	MQT15	96	0.3535	0.6465	Hybrid
THR21	31	0.7714	0.2286	Hybrid	MQT16	96	0.2285	0.7715	Hybrid
THR30	31	0.7415	0.2584	Hybrid	MQM07	97	0.1039	0.8961	JS
XJR01	32	0.9232	0.0768	JR	MQM12	97	0.0286	0.9714	JS
XJR02	32	0.9251	0.0749	JR	MQM15	97	0.145	0.8549	JS
XJR03	32	0.991	0.009	JR	MQM16	97	0.1376	0.8624	JS
XJR04	32	0.987	0.013	JR	MQM17	97	0.1375	0.8625	JS
XJR05	32	0.9274	0.0726	JR	MQM01	97	0.2945	0.7055	Hybrid
XJR06	32	0.992	0.008	JR	MQM02	97	0.2298	0.7702	Hybrid
XJR07	32	0.991	0.009	JR	MQM03	97	0.2447	0.7554	Hybrid
XJR08	32	0.9105	0.0895	JR	MQM04	97	0.4595	0.5405	Hybrid
XJR09	32	0.986	0.014	JR	MQM05	97	0.4092	0.5907	Hybrid
XJR10	32	0.991	0.009	JR	MQM06	97	0.2307	0.7693	Hybrid
XJR11	32	0.8654	0.1346	JR	MQM08	97	0.2979	0.7021	Hybrid
XJR12	32	0.991	0.009	JR	MQM09	97	0.2653	0.7348	Hybrid
XJR13	32	0.985	0.015	JR	MQM10	97	0.2546	0.7453	Hybrid
XJR14	32	0.99	0.01	JR	MQM11	97	0.3278	0.6723	Hybrid
XJR15	32	0.991	0.009	JR	MQM13	97	0.3855	0.6145	Hybrid
XJR16	32	0.986	0.014	JR	MQM14	97	0.2775	0.7225	Hybrid
XJR17	32	0.991	0.009	JR	XDT01	98	0.1766	0.8235	JS
XJR18	32	0.99	0.01	JR	XDT02	98	0.0684	0.9316	JS
XJR19	32	0.916	0.084	JR	XDT03	98	0.1986	0.8014	JS
XJR20	32	0.986	0.014	JR	XDT05	98	0.1607	0.8393	JS
XJR21	32	0.9856	0.0144	JR	XDT07	98	0.027	0.973	JS
XJR22	32	0.991	0.009	JR	XDT08	98	0.0624	0.9376	JS
XJR23	32	0.9178	0.0822	JR	XDT09	98	0.1275	0.8725	JS
XJR24	32	0.9644	0.0357	JR	XDT10	98	0.0706	0.9294	JS
XJR25	32	0.9615	0.0385	JR	XDT11	98	0.151	0.849	JS
XJR26	32	0.992	0.008	JR	XDT12	98	0.1638	0.8362	JS
XJR27	32	0.9295	0.0705	JR	XDT13	98	0.1206	0.8795	JS
XJR28	32	0.9625	0.0375	JR	XDT14	98	0.1103	0.8897	JS
XJR29	32	0.9125	0.0875	JR	XDT15	98	0.1369	0.8631	JS
XJR30	32	0.991	0.009	JR	XDT16	98	0.1542	0.8458	JS
MJR02	33	0.8275	0.1725	JR	XDT04	98	0.2766	0.7235	Hybrid
MJR03	33	0.8641	0.136	JR	XDT06	98	0.2177	0.7823	Hybrid
MJR04	33	0.8735	0.1265	JR	XDM03	99	0.0238	0.9762	JS
MJR05	33	0.8525	0.1475	JR	XDM06	99	0.0535	0.9465	JS
MJR01	33	0.7613	0.2387	Hybrid	XDM07	99	0.0615	0.9385	JS
BXR26	34	0.87	0.13	JR	XDM10	99	0.1734	0.8266	JS
BXR16	34	0.1814	0.8186	JS	XDM12	99	0.1656	0.8344	JS
BXR01	34	0.6545	0.3455	Hybrid	XDM13	99	0.0803	0.9197	JS
BXR02	34	0.5801	0.4198	Hybrid	XDM14	99	0.0637	0.9363	JS
BXR03	34	0.5955	0.4045	Hybrid	XDM15	99	0.0444	0.9556	JS
BXR04	34	0.6311	0.3689	Hybrid	XDM16	99	0.1684	0.8316	JS
BXR05	34	0.7104	0.2896	Hybrid	XDM17	99	0.178	0.8219	JS
BXR06	34	0.5106	0.4894	Hybrid	XDM21	99	0.1661	0.8338	JS
BXR07	34	0.7041	0.2959	Hybrid	XDM24	99	0.1255	0.8745	JS
BXR08	34	0.6249	0.375	Hybrid	XDM25	99	0.0895	0.9105	JS
BXR09	34	0.6614	0.3386	Hybrid	XDM27	99	0.0481	0.9519	JS
BXR10	34	0.7035	0.2965	Hybrid	XDM02	99	0.2919	0.7081	Hybrid
BXR11	34	0.6376	0.3625	Hybrid	XDM08	99	0.2054	0.7946	Hybrid
BXR12	34	0.6254	0.3745	Hybrid	XDM09	99	0.2705	0.7295	Hybrid
BXR13	34	0.7865	0.2135	Hybrid	XDM11	99	0.2013	0.7987	Hybrid
BXR14	34	0.6255	0.3745	Hybrid	XDM20	99	0.2225	0.7775	Hybrid
BXR15	34	0.6365	0.3635	Hybrid	XDM22	99	0.2456	0.7544	Hybrid
BXR17	34	0.5645	0.4355	Hybrid	XDM23	99	0.2056	0.7945	Hybrid
BXR18	34	0.6819	0.3181	Hybrid	XDM26	99	0.2804	0.7196	Hybrid
BXR19	34	0.7106	0.2894	Hybrid	XDM28	99	0.2151	0.785	Hybrid
BXR20	34	0.705	0.295	Hybrid	XDM29	99	0.2525	0.7475	Hybrid
BXR21	34	0.7845	0.2155	Hybrid	XDM30	99	0.2271	0.7729	Hybrid
BXR22	34	0.5595	0.4406	Hybrid	BHLT01	100	0.025	0.975	JS
BXR23	34	0.6705	0.3295	Hybrid	BHLT02	100	0.028	0.972	JS
BXR24	34	0.6835	0.3165	Hybrid	BHLT03	100	0.01	0.99	JS
BXR25	34	0.5805	0.4195	Hybrid	BHLT04	100	0.0127	0.9873	JS
BXR27	34	0.5625	0.4375	Hybrid	BHLT05	100	0.0137	0.9864	JS
BXR28	34	0.4995	0.5005	Hybrid	BHLT06	100	0.02	0.98	JS
BXR29	34	0.7929	0.207	Hybrid	BHLT07	100	0.0181	0.9819	JS
BXR30	34	0.692	0.308	Hybrid	BHLT08	100	0.0148	0.9852	JS
LXR02	35	0.8383	0.1616	JR	BHLT09	100	0.018	0.982	JS
LXR03	35	0.9306	0.0694	JR	BHLT10	100	0.0163	0.9838	JS
LXR04	35	0.8508	0.1492	JR	BHLT11	100	0.0159	0.9841	JS
LXR06	35	0.8615	0.1385	JR	BHLT12	100	0.0162	0.9838	JS
LXR07	35	0.8206	0.1794	JR	BHLT13	100	0.0113	0.9888	JS
LXR08	35	0.8165	0.1835	JR	BHLT14	100	0.0121	0.9879	JS
LXR10	35	0.8776	0.1224	JR	BHLT15	100	0.01	0.99	JS
LXR11	35	0.818	0.182	JR	BHLT16	100	0.016	0.984	JS
LXR12	35	0.813	0.1869	JR	BHLT17	100	0.012	0.988	JS
LXR20	35	0.834	0.166	JR	BHLT18	100	0.0099	0.9901	JS
LXR26	35	0.8892	0.1108	JR	BHLT19	100	0.0081	0.992	JS
LXR01	35	0.6794	0.3207	Hybrid	BHLT20	100	0.011	0.989	JS
LXR05	35	0.6864	0.3136	Hybrid	LJPT01	101	0.016	0.984	JS
LXR09	35	0.7841	0.2159	Hybrid	LJPT02	101	0.1135	0.8865	JS
LXR13	35	0.6232	0.3768	Hybrid	LJPT03	101	0.0361	0.9639	JS
LXR14	35	0.6866	0.3133	Hybrid	LJPT04	101	0.0106	0.9894	JS
LXR15	35	0.7575	0.2425	Hybrid	LJPT05	101	0.0865	0.9135	JS
LXR16	35	0.7949	0.2051	Hybrid	LJPT06	101	0.0194	0.9806	JS
LXR17	35	0.6851	0.3149	Hybrid	LJPT07	101	0.0525	0.9475	JS
LXR18	35	0.6857	0.3144	Hybrid	LJPT08	101	0.1319	0.868	JS
LXR19	35	0.7505	0.2495	Hybrid	LJPT09	101	0.0376	0.9624	JS
LXR21	35	0.6105	0.3895	Hybrid	LJPT10	101	0.009	0.991	JS
LXR22	35	0.7357	0.2644	Hybrid	LJPT11	101	0.012	0.988	JS
LXR23	35	0.5494	0.4506	Hybrid	LJPT12	101	0.0297	0.9703	JS
LXR24	35	0.7272	0.2728	Hybrid	LJPT13	101	0.012	0.988	JS
LXR25	35	0.2266	0.7733	Hybrid	LJPT14	101	0.0347	0.9653	JS
LXR27	35	0.6195	0.3805	Hybrid	LJPT15	101	0.0137	0.9864	JS
LXR28	35	0.7755	0.2245	Hybrid	LJPT16	101	0.023	0.977	JS
LXR29	35	0.7694	0.2306	Hybrid	LJPT17	101	0.0154	0.9846	JS
LXR30	35	0.7443	0.2557	Hybrid	LJPT18	101	0.012	0.988	JS
MYR01	36	0.8705	0.1295	JR	LJPT19	101	0.0693	0.9307	JS
MYR03	36	0.801	0.199	JR	LJPT20	101	0.01	0.99	JS
MYR09	36	0.8402	0.1598	JR	XHM14	102	0.1834	0.8166	JS
MYR11	36	0.8578	0.1422	JR	XHM19	102	0.1297	0.8703	JS
MYR12	36	0.8076	0.1924	JR	XHM20	102	0.0702	0.9298	JS
MYR15	36	0.8564	0.1436	JR	XHM24	102	0.1188	0.8812	JS
MYR22	36	0.8886	0.1114	JR	XHM25	102	0.1397	0.8604	JS
MYR02	36	0.7946	0.2054	Hybrid	XHM27	102	0.1084	0.8916	JS
MYR04	36	0.6055	0.3945	Hybrid	XHM28	102	0.1601	0.8399	JS
MYR05	36	0.7795	0.2205	Hybrid	XHM29	102	0.0735	0.9265	JS
MYR06	36	0.7005	0.2995	Hybrid	XHM15	102	0.3597	0.6404	Hybrid
MYR07	36	0.7809	0.2192	Hybrid	XHM16	102	0.3206	0.6794	Hybrid
MYR08	36	0.6474	0.3526	Hybrid	XHM17	102	0.3115	0.6885	Hybrid
MYR10	36	0.7425	0.2576	Hybrid	XHM18	102	0.2537	0.7463	Hybrid
MYR13	36	0.7595	0.2405	Hybrid	XHM22	102	0.2603	0.7397	Hybrid
MYR14	36	0.7765	0.2235	Hybrid	XHM26	102	0.2123	0.7878	Hybrid
MYR16	36	0.7355	0.2645	Hybrid	XHM30	102	0.2274	0.7726	Hybrid
MYR17	36	0.7446	0.2554	Hybrid	KZT01	103	0.0306	0.9694	JS
MYR18	36	0.7758	0.2242	Hybrid	KZT02	103	0.014	0.986	JS
MYR19	36	0.7631	0.2369	Hybrid	KZT03	103	0.0341	0.9659	JS
MYR20	36	0.7915	0.2085	Hybrid	KZT04	103	0.021	0.979	JS
MYR21	36	0.7765	0.2235	Hybrid	KZT05	103	0.0093	0.9907	JS
DGC01	37	0.8183	0.1816	JR	KZT06	103	0.042	0.958	JS
DGC02	37	0.8274	0.1726	JR	PCL01	104	0.0943	0.9057	JS
DGC03	37	0.8051	0.1948	JR	PCL04	104	0.1572	0.8427	JS
DGC04	37	0.8075	0.1925	JR	PCL07	104	0.1195	0.8805	JS
DGC10	37	0.9365	0.0635	JR	PCL11	104	0.1695	0.8305	JS
DGC16	37	0.9527	0.0473	JR	PCL12	104	0.0611	0.9389	JS
DGC17	37	0.8248	0.1751	JR	PCL17	104	0.1476	0.8524	JS
DGC18	37	0.8356	0.1645	JR	PCL02	104	0.2531	0.7469	Hybrid
DGC19	37	0.8336	0.1663	JR	PCL03	104	0.23	0.7701	Hybrid
DGC20	37	0.8535	0.1464	JR	PCL06	104	0.2341	0.7659	Hybrid
DGC22	37	0.8305	0.1695	JR	PCL08	104	0.4945	0.5055	Hybrid
DGC23	37	0.8305	0.1695	JR	PCL09	104	0.3335	0.6665	Hybrid
DGC25	37	0.8807	0.1193	JR	PCL10	104	0.2367	0.7633	Hybrid
DGC27	37	0.8985	0.1015	JR	PCL13	104	0.2275	0.7725	Hybrid
DGC29	37	0.8132	0.1868	JR	PCL14	104	0.2738	0.7262	Hybrid
DGC06	37	0.7742	0.2258	Hybrid	PCL15	104	0.3277	0.6724	Hybrid
DGC07	37	0.7367	0.2633	Hybrid	PCL16	104	0.3778	0.6222	Hybrid
DGC08	37	0.6835	0.3164	Hybrid	PCL18	104	0.3955	0.6045	Hybrid
DGC09	37	0.6398	0.3602	Hybrid	TYC01	105	0.012	0.988	JS
DGC11	37	0.5844	0.4156	Hybrid	TYC02	105	0.012	0.988	JS
DGC12	37	0.6578	0.3421	Hybrid	TYC03	105	0.026	0.974	JS
DGC13	37	0.6124	0.3876	Hybrid	TYC04	105	0.023	0.977	JS
DGC14	37	0.5835	0.4165	Hybrid	TYC05	105	0.0212	0.9788	JS
DGC15	37	0.7477	0.2523	Hybrid	TYC06	105	0.017	0.983	JS
DGC21	37	0.7822	0.2178	Hybrid	TYC07	105	0.0137	0.9863	JS
DGC24	37	0.764	0.236	Hybrid	TYC08	105	0.013	0.987	JS
DGC26	37	0.5797	0.4203	Hybrid	TYC09	105	0.013	0.987	JS
DGC28	37	0.7525	0.2475	Hybrid	TYC10	105	0.0634	0.9366	JS
DGC30	37	0.6437	0.3563	Hybrid	TYC11	105	0.022	0.978	JS
ZBR02	38	0.8578	0.1422	JR	TYC12	105	0.0671	0.9328	JS
ZBR03	38	0.854	0.146	JR	TYC13	105	0.026	0.974	JS
ZBR08	38	0.8137	0.1863	JR	TYC14	105	0.018	0.982	JS
ZBR10	38	0.933	0.067	JR	TYC15	105	0.018	0.982	JS
ZBR15	38	0.9446	0.0554	JR	TLT01	106	0.014	0.986	JS
ZBR01	38	0.7802	0.2198	Hybrid	TLT02	106	0.0465	0.9536	JS
ZBR04	38	0.7698	0.2302	Hybrid	TLT03	106	0.1064	0.8937	JS
ZBR05	38	0.6785	0.3215	Hybrid	TLT04	106	0.0636	0.9364	JS
ZBR06	38	0.6849	0.3152	Hybrid	TLT05	106	0.019	0.981	JS
ZBR07	38	0.7815	0.2185	Hybrid	TLT06	106	0.021	0.979	JS
ZBR09	38	0.5347	0.4654	Hybrid	TLT07	106	0.0241	0.9759	JS
ZBR11	38	0.6748	0.3253	Hybrid	TLT08	106	0.012	0.988	JS
ZBR12	38	0.6318	0.3682	Hybrid	TLT09	106	0.0371	0.9629	JS
ZBR13	38	0.7187	0.2812	Hybrid	TLT10	106	0.1063	0.8937	JS
ZBR14	38	0.7234	0.2766	Hybrid	TMG01	107	0.0335	0.9666	JS
ZBR16	38	0.6467	0.3533	Hybrid	TMG02	107	0.0905	0.9095	JS
ZBR17	38	0.7062	0.2938	Hybrid	TMG04	107	0.0456	0.9544	JS
ZBR18	38	0.7999	0.2002	Hybrid	TMG05	107	0.0472	0.9528	JS
ZBR19	38	0.7777	0.2224	Hybrid	TMG07	107	0.1104	0.8896	JS
ZBR20	38	0.7825	0.2175	Hybrid	TMG08	107	0.0804	0.9197	JS
ZBR22	38	0.6675	0.3325	Hybrid	TMG09	107	0.019	0.981	JS
ZBR23	38	0.559	0.441	Hybrid	TMJR0	107	0.1642	0.8358	JS
YGC03	39	0.8801	0.1199	JR	TMJR6	107	0.1518	0.8482	JS
YGC07	39	0.8545	0.1455	JR	TMJR8	107	0.0958	0.9042	JS
YGC09	39	0.835	0.1651	JR	TMJR9	107	0.0905	0.9094	JS
YGC10	39	0.8479	0.1521	JR	TMG03	107	0.2203	0.7797	Hybrid
YGC11	39	0.8123	0.1877	JR	TMG06	107	0.2205	0.7795	Hybrid
YGC12	39	0.9251	0.0749	JR	TMJR1	107	0.4247	0.5753	Hybrid
YGC14	39	0.8887	0.1113	JR	TMJR2	107	0.2785	0.7215	Hybrid
YGC17	39	0.8183	0.1817	JR	TMJR3	107	0.2846	0.7154	Hybrid
YGC20	39	0.8132	0.1868	JR	TMJR4	107	0.2286	0.7715	Hybrid
YGC22	39	0.807	0.193	JR	TMJR5	107	0.3725	0.6276	Hybrid
YGC23	39	0.979	0.021	JR	TMJR7	107	0.2285	0.7715	Hybrid
YGC01	39	0.7145	0.2856	Hybrid	TMJS0	107	0.2648	0.7352	Hybrid
YGC02	39	0.7232	0.2768	Hybrid	TMJS1	107	0.2784	0.7216	Hybrid
YGC04	39	0.7029	0.2971	Hybrid	TMJS2	107	0.2845	0.7155	Hybrid
YGC06	39	0.6305	0.3695	Hybrid	QBM01	108	0.1565	0.8435	JS
YGC08	39	0.6057	0.3943	Hybrid	QBM03	108	0.1118	0.8882	JS
YGC13	39	0.792	0.208	Hybrid	QBM06	108	0.1625	0.8374	JS
YGC15	39	0.6866	0.3133	Hybrid	QBM09	108	0.1372	0.8628	JS
YGC16	39	0.6745	0.3255	Hybrid	QBM14	108	0.0442	0.9558	JS
YGC18	39	0.5866	0.4134	Hybrid	QBM16	108	0.1447	0.8553	JS
YGC19	39	0.7086	0.2914	Hybrid	QBM19	108	0.0615	0.9385	JS
YGC21	39	0.7991	0.2009	Hybrid	QBM20	108	0.1248	0.8751	JS
YGC24	39	0.6158	0.3842	Hybrid	QBM25	108	0.1637	0.8363	JS
YGC25	39	0.3675	0.6325	Hybrid	QBM26	108	0.0864	0.9136	JS
YGC26	39	0.599	0.4011	Hybrid	QBM27	108	0.1529	0.8471	JS
YGC27	39	0.6648	0.3352	Hybrid	QBM02	108	0.2545	0.7455	Hybrid
YGC28	39	0.5595	0.4405	Hybrid	QBM04	108	0.2485	0.7515	Hybrid
YGC29	39	0.6376	0.3625	Hybrid	QBM05	108	0.3094	0.6905	Hybrid
YGC30	39	0.7175	0.2825	Hybrid	QBM07	108	0.2616	0.7384	Hybrid
MZX01	40	0.972	0.028	JR	QBM08	108	0.2416	0.7584	Hybrid
MZX02	40	0.977	0.023	JR	QBM10	108	0.2693	0.7307	Hybrid
MZX03	40	0.8585	0.1414	JR	QBM11	108	0.3015	0.6985	Hybrid
MZX07	40	0.8445	0.1555	JR	QBM12	108	0.2449	0.7551	Hybrid
MZX08	40	0.8599	0.1401	JR	QBM13	108	0.2305	0.7695	Hybrid
MZX10	40	0.8345	0.1655	JR	QBM15	108	0.2077	0.7923	Hybrid
MZX17	40	0.8312	0.1688	JR	QBM17	108	0.2217	0.7784	Hybrid
MZX25	40	0.8065	0.1935	JR	QBM18	108	0.3877	0.6123	Hybrid
MZX26	40	0.8275	0.1725	JR	QBM21	108	0.302	0.698	Hybrid
MZX06	40	0.7845	0.2155	Hybrid	QBM22	108	0.2362	0.7638	Hybrid
MZX11	40	0.7909	0.2092	Hybrid	QBM23	108	0.3415	0.6585	Hybrid
MZX12	40	0.6978	0.3022	Hybrid	QBM24	108	0.3006	0.6994	Hybrid
MZX13	40	0.793	0.2071	Hybrid	QBM28	108	0.4724	0.5276	Hybrid
MZX15	40	0.6687	0.3314	Hybrid	QBM29	108	0.3232	0.6767	Hybrid
MZX18	40	0.6939	0.3061	Hybrid	QBM30	108	0.2485	0.7515	Hybrid
MZX22	40	0.6482	0.3519	Hybrid	TTS02	109	0.0765	0.9235	JS
MZX23	40	0.7085	0.2915	Hybrid	TTS03	109	0.0478	0.9522	JS
MZX24	40	0.7976	0.2024	Hybrid	TTS04	109	0.0625	0.9375	JS
MZX28	40	0.7293	0.2706	Hybrid	TTS05	109	0.1588	0.8412	JS
MZX29	40	0.7785	0.2215	Hybrid	TTS06	109	0.016	0.984	JS
DBM05	41	0.8583	0.1417	JR	TTS07	109	0.01	0.99	JS
DBM01	41	0.5415	0.4585	Hybrid	TTS08	109	0.0561	0.9439	JS
DBM02	41	0.5497	0.4503	Hybrid	TTS09	109	0.0285	0.9715	JS
DBM03	41	0.6515	0.3484	Hybrid	TTS10	109	0.027	0.973	JS
DBM04	41	0.5449	0.4551	Hybrid	TTS11	109	0.017	0.983	JS
DBM06	41	0.4613	0.5387	Hybrid	TTS12	109	0.01	0.99	JS
DBM07	41	0.4725	0.5275	Hybrid	TTS13	109	0.013	0.987	JS
DBM08	41	0.3782	0.6219	Hybrid	TTS14	109	0.0201	0.98	JS
DBM09	41	0.3483	0.6517	Hybrid	TTS15	109	0.0246	0.9755	JS
DBM10	41	0.5555	0.4445	Hybrid	TTS16	109	0.0306	0.9695	JS
DBM11	41	0.3156	0.6843	Hybrid	TTS17	109	0.0167	0.9834	JS
DBM12	41	0.5574	0.4426	Hybrid	TTS18	109	0.0382	0.9618	JS
DBM13	41	0.426	0.574	Hybrid	TTS19	109	0.0486	0.9514	JS
DBM14	41	0.473	0.527	Hybrid	TTS22	109	0.0246	0.9754	JS
DBM15	41	0.2785	0.7215	Hybrid	TTS23	109	0.016	0.984	JS
DBM16	41	0.4197	0.5803	Hybrid	TTS24	109	0.0549	0.9452	JS
DBM17	41	0.5628	0.4372	Hybrid	TTS25	109	0.042	0.958	JS
DBM18	41	0.5254	0.4746	Hybrid	XRM01	110	0.0356	0.9644	JS
DBM19	41	0.4897	0.5103	Hybrid	XRM03	110	0.0733	0.9267	JS
DBM20	41	0.4016	0.5984	Hybrid	XRM11	110	0.1344	0.8656	JS
LIUJ11_26	42	0.8175	0.1825	JR	XRM14	110	0.1826	0.8174	JS
LIUJ11_27	42	0.9025	0.0975	JR	XRM16	110	0.1756	0.8244	JS
LIUJ11_01	42	0.5823	0.4177	Hybrid	XRM18	110	0.1906	0.8093	JS
LIUJ11_02	42	0.3879	0.6121	Hybrid	XRM21	110	0.1915	0.8085	JS
LIUJ11_03	42	0.4523	0.5477	Hybrid	XRM24	110	0.1824	0.8176	JS
LIUJ11_04	42	0.5813	0.4186	Hybrid	XRM26	110	0.1341	0.8659	JS
LIUJ11_06	42	0.3266	0.6734	Hybrid	XRM28	110	0.1125	0.8875	JS
LIUJ11_09	42	0.3446	0.6554	Hybrid	XRM02	110	0.2429	0.7571	Hybrid
LIUJ11_11	42	0.4357	0.5643	Hybrid	XRM04	110	0.3553	0.6447	Hybrid
LIUJ11_12	42	0.4894	0.5106	Hybrid	XRM06	110	0.2804	0.7196	Hybrid
LIUJ11_13	42	0.7755	0.2245	Hybrid	XRM07	110	0.2056	0.7945	Hybrid
LIUJ11_14	42	0.4406	0.5595	Hybrid	XRM08	110	0.2544	0.7455	Hybrid
LIUJ11_15	42	0.5753	0.4247	Hybrid	XRM09	110	0.4394	0.5607	Hybrid
LIUJ11_16	42	0.5775	0.4225	Hybrid	XRM10	110	0.4394	0.5606	Hybrid
LIUJ11_19	42	0.2516	0.7484	Hybrid	XRM12	110	0.3375	0.6625	Hybrid
LIUJ11_21	42	0.6299	0.3702	Hybrid	XRM17	110	0.3087	0.6913	Hybrid
LIUJ11_23	42	0.7545	0.2455	Hybrid	XRM19	110	0.3255	0.6745	Hybrid
LIUJ11_24	42	0.4825	0.5175	Hybrid	XRM20	110	0.2985	0.7016	Hybrid
LIUJ11_25	42	0.5412	0.4588	Hybrid	XRM23	110	0.3186	0.6815	Hybrid
LIUJ11_30	42	0.734	0.266	Hybrid	XRM25	110	0.2435	0.7565	Hybrid
XER01	43	0.4245	0.5755	Hybrid	XRM27	110	0.2003	0.7997	Hybrid
XER02	43	0.2706	0.7294	Hybrid	XRM29	110	0.2057	0.7943	Hybrid
XER03	43	0.5946	0.4054	Hybrid	XRM30	110	0.2235	0.7765	Hybrid
XER04	43	0.6046	0.3954	Hybrid	BBT02	111	0.016	0.984	JS
XER05	43	0.5616	0.4384	Hybrid	BBT03	111	0.029	0.971	JS
XER06	43	0.5307	0.4693	Hybrid	BBT04	111	0.0553	0.9447	JS
XER07	43	0.5124	0.4876	Hybrid	BBT05	111	0.019	0.981	JS
XER08	43	0.5815	0.4185	Hybrid	BBT06	111	0.028	0.972	JS
XER09	43	0.582	0.4181	Hybrid	BBT07	111	0.015	0.985	JS
XER10	43	0.4665	0.5335	Hybrid	BBT08	111	0.022	0.978	JS
XER11	43	0.4096	0.5904	Hybrid	BBT09	111	0.021	0.979	JS
XER12	43	0.4885	0.5115	Hybrid	BBT10	111	0.013	0.987	JS
XER13	43	0.6125	0.3875	Hybrid	BBT11	111	0.0628	0.9372	JS
XER14	43	0.5946	0.4054	Hybrid	BBT12	111	0.014	0.986	JS
XER15	43	0.7618	0.2382	Hybrid	BBT13	111	0.0595	0.9406	JS
XER16	43	0.4745	0.5255	Hybrid	BBT14	111	0.018	0.982	JS
XER17	43	0.4686	0.5315	Hybrid	BBT15	111	0.0254	0.9746	JS
XER18	43	0.5077	0.4923	Hybrid	BBT16	111	0.106	0.894	JS
XER19	43	0.6785	0.3215	Hybrid	BBT17	111	0.024	0.976	JS
XER20	43	0.5675	0.4325	Hybrid	BBT18	111	0.0544	0.9456	JS
XER21	43	0.4725	0.5275	Hybrid	BBT19	111	0.1035	0.8965	JS
XER22	43	0.4485	0.5515	Hybrid	BBT20	111	0.0244	0.9756	JS
XER23	43	0.5095	0.4904	Hybrid	TJD02	112	0.019	0.981	JS
YEM25	44	0.818	0.182	JR	TJD03	112	0.0158	0.9843	JS
YEM01	44	0.4765	0.5235	Hybrid	TJD04	112	0.018	0.982	JS
YEM02	44	0.7336	0.2664	Hybrid	TJD05	112	0.1037	0.8964	JS
YEM03	44	0.5182	0.4818	Hybrid	TJD07	112	0.021	0.979	JS
YEM04	44	0.5915	0.4085	Hybrid	TJD08	112	0.026	0.974	JS
YEM05	44	0.5005	0.4995	Hybrid	TJD09	112	0.0645	0.9355	JS
YEM06	44	0.4825	0.5175	Hybrid	TJD10	112	0.0675	0.9325	JS
YEM07	44	0.4225	0.5775	Hybrid	TJD11	112	0.0335	0.9666	JS
YEM08	44	0.3713	0.6287	Hybrid	TJD12	112	0.0484	0.9516	JS
YEM09	44	0.6925	0.3075	Hybrid	TJD13	112	0.02	0.98	JS
YEM10	44	0.4375	0.5625	Hybrid	TJD14	112	0.054	0.946	JS
YEM11	44	0.4197	0.5803	Hybrid	TJD15	112	0.019	0.981	JS
YEM12	44	0.7421	0.2578	Hybrid	TJD16	112	0.0364	0.9637	JS
YEM13	44	0.5136	0.4864	Hybrid	TJD17	112	0.0271	0.9729	JS
YEM14	44	0.6114	0.3886	Hybrid	TJD18	112	0.016	0.984	JS
YEM15	44	0.6565	0.3435	Hybrid	TJD19	112	0.019	0.981	JS
YEM16	44	0.6094	0.3905	Hybrid	TJD20	112	0.0645	0.9355	JS
YEM17	44	0.6945	0.3055	Hybrid	TJD22	112	0.027	0.973	JS
YEM18	44	0.4784	0.5216	Hybrid	TJD23	112	0.016	0.9841	JS
YEM19	44	0.5309	0.4691	Hybrid	FQTT01	113	0.042	0.958	JS
YEM20	44	0.5704	0.4296	Hybrid	FQTT02	113	0.0463	0.9538	JS
YEM21	44	0.562	0.438	Hybrid	FQTT03	113	0.1726	0.8274	JS
YEM22	44	0.4915	0.5085	Hybrid	FQTT04	113	0.016	0.984	JS
YEM23	44	0.5655	0.4345	Hybrid	FQTT05	113	0.0216	0.9784	JS
YEM24	44	0.5467	0.4533	Hybrid	FQTT06	113	0.041	0.959	JS
YEM26	44	0.5339	0.4661	Hybrid	FQTT07	113	0.015	0.985	JS
YEM27	44	0.5618	0.4381	Hybrid	FQTT08	113	0.0249	0.9751	JS
YEM28	44	0.62	0.38	Hybrid	FQTT09	113	0.026	0.974	JS
YEM29	44	0.7961	0.2039	Hybrid	FQTT10	113	0.0181	0.9819	JS
YEM30	44	0.5062	0.4938	Hybrid	FQTT11	113	0.017	0.983	JS
NCM03	45	0.142	0.858	JS	FQTT12	113	0.027	0.973	JS
NCM04	45	0.1732	0.8268	JS	FQTT13	113	0.01	0.99	JS
NCM05	45	0.016	0.984	JS	FQTT14	113	0.02	0.9801	JS
NCM01	45	0.3313	0.6687	Hybrid	FQTT15	113	0.0201	0.9799	JS
NCM02	45	0.5225	0.4775	Hybrid	FQTT18	113	0.025	0.975	JS
NCM06	45	0.3566	0.6435	Hybrid	FQTT19	113	0.0168	0.9832	JS
NCM07	45	0.2481	0.7519	Hybrid	FQTT20	113	0.0169	0.9831	JS
NCM08	45	0.2462	0.7538	Hybrid	FQTT21	113	0.014	0.986	JS
NCM09	45	0.5985	0.4015	Hybrid	FQTT22	113	0.021	0.979	JS
NCM10	45	0.6207	0.3793	Hybrid	YDJT01	114	0.01	0.99	JS
NCM11	45	0.4068	0.5932	Hybrid	YDJT02	114	0.009	0.991	JS
NCM12	45	0.3585	0.6415	Hybrid	YDJT03	114	0.011	0.989	JS
NCM13	45	0.2716	0.7284	Hybrid	YDJT04	114	0.013	0.987	JS
NCM14	45	0.452	0.548	Hybrid	YDJT05	114	0.0645	0.9355	JS
NCM15	45	0.3691	0.6309	Hybrid	YDJT06	114	0.0364	0.9637	JS
LTM01	46	0.4826	0.5174	Hybrid	YDJT07	114	0.009	0.991	JS
LTM02	46	0.5739	0.4261	Hybrid	YDJT08	114	0.008	0.992	JS
LTM03	46	0.6454	0.3546	Hybrid	YDJT09	114	0.015	0.985	JS
LTM04	46	0.6345	0.3655	Hybrid	YDJT11	114	0.0239	0.9761	JS
LTM05	46	0.6735	0.3265	Hybrid	YDJT13	114	0.012	0.988	JS
LTM06	46	0.5795	0.4205	Hybrid	YDJT14	114	0.018	0.982	JS
LTM07	46	0.6749	0.3251	Hybrid	YDJT15	114	0.0495	0.9505	JS
LTM08	46	0.5785	0.4215	Hybrid	YDJT16	114	0.051	0.9491	JS
LTM09	46	0.61	0.3901	Hybrid	YDJT17	114	0.015	0.985	JS
LTM10	46	0.5614	0.4387	Hybrid	YDJT19	114	0.013	0.987	JS
LTM11	46	0.5485	0.4515	Hybrid	YDJT20	114	0.019	0.981	JS
LTM12	46	0.6017	0.3983	Hybrid	YDJT21	114	0.0764	0.9236	JS
LTM13	46	0.5777	0.4223	Hybrid	YDJT22	114	0.1463	0.8536	JS
LTM14	46	0.6385	0.3614	Hybrid	TXP01	115	0.013	0.987	JS
LTM15	46	0.6805	0.3195	Hybrid	TXP02	115	0.035	0.965	JS
LTM16	46	0.5065	0.4935	Hybrid	TXP03	115	0.0221	0.978	JS
LTM17	46	0.6335	0.3665	Hybrid	TXP05	115	0.0219	0.9781	JS
LTM18	46	0.5927	0.4073	Hybrid	TXP06	115	0.014	0.986	JS
LTM19	46	0.5036	0.4964	Hybrid	TXP07	115	0.009	0.991	JS
LTM20	46	0.5195	0.4805	Hybrid	TXP08	115	0.0505	0.9495	JS
LTM21	46	0.3505	0.6495	Hybrid	TXP09	115	0.0341	0.9659	JS
LTM22	46	0.5014	0.4986	Hybrid	TXP10	115	0.023	0.977	JS
LTM23	46	0.4404	0.5597	Hybrid	TXP11	115	0.01	0.99	JS
LTM24	46	0.5749	0.4251	Hybrid	TXP12	115	0.012	0.988	JS
LTM25	46	0.5245	0.4755	Hybrid	TXP13	115	0.009	0.991	JS
LTM26	46	0.6247	0.3753	Hybrid	TXP14	115	0.01	0.99	JS
LTM27	46	0.4525	0.5475	Hybrid	TXP15	115	0.013	0.987	JS
LTM28	46	0.6816	0.3184	Hybrid	TXP16	115	0.017	0.9831	JS
LTM29	46	0.615	0.3851	Hybrid	TXP17	115	0.01	0.99	JS
LTM30	46	0.5871	0.4129	Hybrid	TXP18	115	0.0574	0.9426	JS
BJM01	47	0.3582	0.6418	Hybrid	TXP19	115	0.012	0.988	JS
BJM02	47	0.5026	0.4975	Hybrid	TXP21	115	0.0143	0.9858	JS
BJM03	47	0.5497	0.4503	Hybrid	TXP22	115	0.014	0.986	JS
BJM04	47	0.5256	0.4743	Hybrid	TXP24	115	0.014	0.986	JS
BJM05	47	0.373	0.6271	Hybrid	TXP25	115	0.0211	0.9789	JS
BJM06	47	0.6034	0.3966	Hybrid	TXP26	115	0.012	0.988	JS
BJM07	47	0.5812	0.4188	Hybrid	TXP27	115	0.027	0.973	JS
BJM08	47	0.4368	0.5632	Hybrid	TXP28	115	0.023	0.977	JS
BJM09	47	0.3629	0.6371	Hybrid	TXP29	115	0.0955	0.9045	JS
BJM10	47	0.4705	0.5295	Hybrid	MD03	116	0.012	0.988	JS
BJM11	47	0.5756	0.4244	Hybrid	MD04	116	0.0523	0.9478	JS
BJM12	47	0.4965	0.5035	Hybrid	MD05	116	0.011	0.989	JS
BJM13	47	0.5416	0.4584	Hybrid	MD18	116	0.1705	0.8295	JS
BJM14	47	0.4141	0.5859	Hybrid	GKS18	117	0.1801	0.8199	JS
BJM15	47	0.4812	0.5188	Hybrid	GKS20	117	0.1726	0.8275	JS
BJM16	47	0.5955	0.4045	Hybrid	GKS01	117	0.4998	0.5002	Hybrid
BJM17	47	0.419	0.581	Hybrid	GKS02	117	0.267	0.733	Hybrid
BJM18	47	0.4565	0.5435	Hybrid	GKS03	117	0.2983	0.7017	Hybrid
BJM19	47	0.4725	0.5274	Hybrid	GKS04	117	0.5106	0.4894	Hybrid
BJM20	47	0.6844	0.3156	Hybrid	GKS05	117	0.3347	0.6652	Hybrid
BJM21	47	0.5931	0.4068	Hybrid	GKS06	117	0.2878	0.7122	Hybrid
BJM22	47	0.4195	0.5805	Hybrid	GKS07	117	0.3765	0.6235	Hybrid
BJM23	47	0.5315	0.4685	Hybrid	GKS08	117	0.5407	0.4593	Hybrid
BJM24	47	0.7003	0.2996	Hybrid	GKS09	117	0.3977	0.6023	Hybrid
BJM25	47	0.3918	0.6082	Hybrid	GKS10	117	0.5646	0.4354	Hybrid
BJM26	47	0.5147	0.4853	Hybrid	GKS11	117	0.3954	0.6046	Hybrid
BJM27	47	0.5146	0.4854	Hybrid	GKS12	117	0.3878	0.6122	Hybrid
BJM28	47	0.6988	0.3012	Hybrid	GKS13	117	0.3263	0.6737	Hybrid
BJM29	47	0.3765	0.6235	Hybrid	GKS14	117	0.5754	0.4246	Hybrid
BJM30	47	0.5411	0.4589	Hybrid	GKS15	117	0.2756	0.7244	Hybrid
LNM02	48	0.5407	0.4593	Hybrid	GKS16	117	0.2345	0.7655	Hybrid
LNM04	48	0.6316	0.3684	Hybrid	GKS17	117	0.4626	0.5374	Hybrid
LNM05	48	0.3069	0.6931	Hybrid	GKS19	117	0.2181	0.7819	Hybrid
LNM06	48	0.2089	0.7911	Hybrid	GKS21	117	0.2933	0.7067	Hybrid
LNM07	48	0.5254	0.4746	Hybrid	GKS22	117	0.2215	0.7786	Hybrid
LNM08	48	0.3944	0.6056	Hybrid	BZS01	118	0.0329	0.9671	JS
LNM09	48	0.3475	0.6524	Hybrid	BZS03	118	0.018	0.982	JS
LNM10	48	0.4875	0.5125	Hybrid	BZS06	118	0.018	0.982	JS
LNM11	48	0.7444	0.2556	Hybrid	BZS07	118	0.013	0.987	JS
LNM12	48	0.5126	0.4874	Hybrid	BZS08	118	0.014	0.986	JS
LNM13	48	0.5127	0.4874	Hybrid	BZS09	118	0.009	0.991	JS
LNM14	48	0.3248	0.6752	Hybrid	BZS11	118	0.014	0.986	JS
LNM15	48	0.5994	0.4006	Hybrid	BZS12	118	0.018	0.982	JS
LNM16	48	0.3375	0.6625	Hybrid	BZS17	118	0.066	0.934	JS
LNM17	48	0.4406	0.5595	Hybrid	BZS19	118	0.02	0.98	JS
LNM18	48	0.5695	0.4305	Hybrid	BZS20	118	0.0462	0.9538	JS
LNM19	48	0.3669	0.6331	Hybrid	BZS02	118	0.2142	0.7858	Hybrid
LNM20	48	0.4585	0.5415	Hybrid	GDS01	119	0.015	0.985	JS
LNM21	48	0.459	0.5411	Hybrid	GDS02	119	0.011	0.989	JS
LNM22	48	0.4435	0.5565	Hybrid	GDS03	119	0.057	0.943	JS
LNM23	48	0.4885	0.5115	Hybrid	GDS04	119	0.012	0.988	JS
LNM24	48	0.4211	0.5789	Hybrid	GDS05	119	0.011	0.989	JS
LNM25	48	0.4045	0.5955	Hybrid	GDS06	119	0.0101	0.9899	JS
LNM26	48	0.4977	0.5023	Hybrid	GDS07	119	0.013	0.987	JS
LNM27	48	0.326	0.674	Hybrid	GDS08	119	0.009	0.991	JS
LNM28	48	0.4619	0.5381	Hybrid	GDS09	119	0.012	0.988	JS
LNM29	48	0.3554	0.6445	Hybrid	GDS10	119	0.0119	0.9881	JS
LNM30	48	0.3816	0.6184	Hybrid	GDS11	119	0.011	0.989	JS
DJM18	49	0.1484	0.8516	JS	GDS12	119	0.023	0.977	JS
DJM19	49	0.1884	0.8116	JS	GDS13	119	0.008	0.992	JS
DJM23	49	0.139	0.861	JS	GDS14	119	0.051	0.949	JS
DJM01	49	0.4552	0.5448	Hybrid	GDS15	119	0.011	0.989	JS
DJM02	49	0.2335	0.7665	Hybrid	GDS16	119	0.01	0.99	JS
DJM03	49	0.3764	0.6236	Hybrid	GDS17	119	0.011	0.989	JS
DJM04	49	0.4016	0.5984	Hybrid	GDS18	119	0.036	0.964	JS
DJM05	49	0.4875	0.5125	Hybrid	GDS19	119	0.011	0.989	JS
DJM06	49	0.4834	0.5166	Hybrid	GDS20	119	0.011	0.989	JS
DJM07	49	0.2707	0.7293	Hybrid	GDS21	119	0.008	0.992	JS
DJM08	49	0.5609	0.4391	Hybrid	GDS22	119	0.013	0.987	JS
DJM09	49	0.5095	0.4905	Hybrid	MMR01	120	0.025	0.975	JS
DJM10	49	0.3955	0.6045	Hybrid	MMR02	120	0.0119	0.9881	JS
DJM11	49	0.4845	0.5155	Hybrid	MMR03	120	0.012	0.988	JS
DJM12	49	0.3585	0.6415	Hybrid	MMR04	120	0.0117	0.9883	JS
DJM13	49	0.3794	0.6205	Hybrid	MMR05	120	0.0281	0.9719	JS
DJM14	49	0.2865	0.7135	Hybrid	MMR06	120	0.011	0.989	JS
DJM15	49	0.4315	0.5685	Hybrid	MMR07	120	0.0108	0.9892	JS
DJM16	49	0.3885	0.6115	Hybrid	MMR08	120	0.015	0.985	JS
DJM17	49	0.4335	0.5665	Hybrid	MMR09	120	0.0151	0.9849	JS
DJM20	49	0.4085	0.5915	Hybrid	MMR10	120	0.019	0.981	JS
DJM21	49	0.4541	0.5458	Hybrid	MMR11	120	0.01	0.99	JS
DJM22	49	0.4296	0.5704	Hybrid	MMR12	120	0.014	0.986	JS
PMG01	50	0.5495	0.4505	Hybrid	MMR13	120	0.011	0.989	JS
PMG02	50	0.3116	0.6885	Hybrid	MMR14	120	0.015	0.985	JS
PMG03	50	0.4355	0.5644	Hybrid	MMR15	120	0.011	0.989	JS
PMG04	50	0.3183	0.6817	Hybrid	MMR16	120	0.007	0.993	JS
PMG05	50	0.5103	0.4897	Hybrid	MMR17	120	0.011	0.989	JS
PMG06	50	0.6005	0.3995	Hybrid	MMR18	120	0.011	0.989	JS
PMG07	50	0.6094	0.3905	Hybrid	MMR19	120	0.0103	0.9897	JS
PMG08	50	0.5925	0.4075	Hybrid	MMR21	120	0.0712	0.9288	JS
PMG09	50	0.2888	0.7112	Hybrid	MMR22	120	0.014	0.986	JS
PMJR0	50	0.5305	0.4695	Hybrid	MBS01	121	0.011	0.989	JS
PMJR1	50	0.5671	0.4329	Hybrid	MBS03	121	0.013	0.987	JS
PMJR2	50	0.5355	0.4645	Hybrid	MBS04	121	0.01	0.99	JS
PMJR3	50	0.31	0.69	Hybrid	MBS05	121	0.021	0.979	JS
PMJR4	50	0.3755	0.6246	Hybrid	MBS06	121	0.011	0.989	JS
PMJR5	50	0.2121	0.788	Hybrid	MBS07	121	0.014	0.986	JS
PMJR6	50	0.3561	0.6439	Hybrid	MBS08	121	0.0915	0.9085	JS
PMJR7	50	0.4325	0.5675	Hybrid	MBS11	121	0.0504	0.9496	JS
PMJR8	50	0.5284	0.4716	Hybrid	MBS12	121	0.009	0.991	JS
PMJR9	50	0.3768	0.6232	Hybrid	MBS13	121	0.014	0.986	JS
PMJS0	50	0.4789	0.5211	Hybrid	MBS14	121	0.0535	0.9465	JS
PMJS1	50	0.4195	0.5805	Hybrid	MBS15	121	0.022	0.978	JS
PMJS2	50	0.4373	0.5627	Hybrid	MBS16	121	0.0119	0.9881	JS
PMJS3	50	0.5237	0.4763	Hybrid	MBS17	121	0.0112	0.9888	JS
PMJS4	50	0.4724	0.5276	Hybrid	MBS19	121	0.013	0.987	JS
XSM01	51	0.0274	0.9726	JS	MBS20	121	0.0408	0.9592	JS
XSM04	51	0.1245	0.8755	JS	MBS21	121	0.012	0.988	JS
XSM07	51	0.0658	0.9343	JS	LLS01	122	0.0578	0.9422	JS
XSM09	51	0.1306	0.8694	JS	LLS02	122	0.106	0.894	JS
XSM11	51	0.0316	0.9684	JS	LLS03	122	0.045	0.955	JS
XSM16	51	0.0189	0.9811	JS	LLS04	122	0.0646	0.9354	JS
XSM17	51	0.1636	0.8364	JS	LLS05	122	0.0388	0.9612	JS
XSM02	51	0.3407	0.6594	Hybrid	LLS06	122	0.1088	0.8912	JS
XSM03	51	0.3785	0.6215	Hybrid	LLS07	122	0.029	0.971	JS
XSM06	51	0.5475	0.4525	Hybrid	LLS10	122	0.017	0.983	JS
XSM10	51	0.3896	0.6104	Hybrid	LLS11	122	0.021	0.979	JS
XSM13	51	0.2647	0.7352	Hybrid	LLS12	122	0.02	0.98	JS
XSM18	51	0.3345	0.6655	Hybrid	LLS13	122	0.019	0.981	JS
XSM19	51	0.3887	0.6113	Hybrid	LLS14	122	0.022	0.978	JS
XSM20	51	0.5405	0.4595	Hybrid	LLS15	122	0.0432	0.9568	JS
XZM29	52	0.1123	0.8878	JS	LLS16	122	0.0983	0.9017	JS
XZM01	52	0.3424	0.6577	Hybrid	LLS17	122	0.1257	0.8743	JS
XZM02	52	0.2586	0.7414	Hybrid	LLS18	122	0.0388	0.9612	JS
XZM03	52	0.3031	0.6969	Hybrid	LLS19	122	0.0511	0.949	JS
XZM04	52	0.3487	0.6513	Hybrid	LLS20	122	0.069	0.931	JS
XZM05	52	0.4393	0.5607	Hybrid	LLS21	122	0.0695	0.9305	JS
XZM06	52	0.5095	0.4905	Hybrid	LLS22	122	0.1748	0.8251	JS
XZM07	52	0.4666	0.5334	Hybrid	LLS08	122	0.2189	0.7811	Hybrid
XZM08	52	0.525	0.475	Hybrid	BYS01	123	0.0588	0.9412	JS
XZM09	52	0.2645	0.7355	Hybrid	BYS02	123	0.0272	0.9728	JS
XZM10	52	0.3976	0.6024	Hybrid	BYS03	123	0.1825	0.8175	JS
XZM11	52	0.2285	0.7715	Hybrid	BYS04	123	0.1379	0.8621	JS
XZM12	52	0.3757	0.6243	Hybrid	BYS05	123	0.0549	0.9452	JS
XZM13	52	0.5495	0.4505	Hybrid	BYS07	123	0.05	0.95	JS
XZM14	52	0.257	0.743	Hybrid	BYS08	123	0.1138	0.8862	JS
XZM15	52	0.2907	0.7093	Hybrid	BYS09	123	0.0633	0.9367	JS
XZM16	52	0.4267	0.5733	Hybrid	BYS10	123	0.07	0.93	JS
XZM17	52	0.3057	0.6943	Hybrid	BYS11	123	0.0605	0.9395	JS
XZM18	52	0.3455	0.6545	Hybrid	BYS12	123	0.0656	0.9345	JS
XZM19	52	0.5061	0.4939	Hybrid	BYS13	123	0.049	0.951	JS
XZM22	52	0.3535	0.6465	Hybrid	BYS14	123	0.0151	0.9849	JS
XZM23	52	0.5834	0.4166	Hybrid	BYS15	123	0.022	0.978	JS
XZM24	52	0.4806	0.5194	Hybrid	BYS16	123	0.1208	0.8792	JS
XZM25	52	0.4566	0.5435	Hybrid	BYS17	123	0.0912	0.9088	JS
XZM26	52	0.4844	0.5156	Hybrid	BYS18	123	0.015	0.985	JS
XZM27	52	0.4964	0.5036	Hybrid	BYS19	123	0.019	0.981	JS
XZM28	52	0.6238	0.3763	Hybrid	BYS20	123	0.0808	0.9192	JS
XZM30	52	0.7663	0.2337	Hybrid	BYS21	123	0.0632	0.9367	JS
-	-	-	-	-	BYS22	123	0.111	0.889	JS
