# Supplementary material for: Tracing the Holocene hybrid origin of cultivated walnut in southwestern China
Source: For Res (Fayettev). 2026 May 15;6:e018. doi: 10.48130/forres-0026-0018 (PMC13253123; doi:10.48130/forres-0026-0018)
Supplement: Supplementary file 1 — Supplementary data to this article can be found online. [file forres-0026-0018-S1.zip › 10.48130_forres-0026-0018-Suppl-TableS8.xlsx]

## Sheet: Table S8
Table S8. Genetic differentiation (FST, below the diagonal) and genetic distance (DA, above the diagonal) between 123 walnut populations.
ID	14	3	19	8	12	2	9	11	21	10	20	7	4	32	16	17	5	1	13	30	15	23	6	18	28	27	22	33	31	26	24	29	40	25	36	37	38	35	39	34	46	44	42	43	47	70	65	41	53
14	0	0.04	0.04	0.03	0.03	0.06	0.03	0.04	0.03	0.02	0.05	0.03	0.05	0.07	0.04	0.02	0.1	0.06	0.03	0.06	0.04	0.06	0.07	0.08	0.07	0.08	0.06	0.17	0.12	0.11	0.09	0.11	0.2	0.1	0.16	0.16	0.16	0.15	0.19	0.18	0.21	0.2	0.2	0.2	0.24	0.24	0.25	0.25	0.25
3	0.06	0	0.03	0.05	0.04	0.04	0.04	0.04	0.04	0.05	0.05	0.05	0.06	0.08	0.03	0.05	0.11	0.07	0.05	0.06	0.05	0.08	0.08	0.08	0.08	0.09	0.07	0.16	0.12	0.12	0.1	0.12	0.18	0.11	0.14	0.15	0.15	0.15	0.18	0.18	0.21	0.19	0.19	0.2	0.24	0.23	0.25	0.25	0.25
19	0.06	0.06	0	0.04	0.05	0.05	0.03	0.04	0.05	0.06	0.06	0.05	0.06	0.09	0.03	0.05	0.13	0.07	0.05	0.05	0.05	0.08	0.09	0.09	0.07	0.1	0.07	0.18	0.13	0.13	0.1	0.11	0.19	0.11	0.15	0.16	0.17	0.15	0.19	0.17	0.2	0.2	0.2	0.2	0.25	0.24	0.26	0.24	0.25
8	0.05	0.09	0.06	0	0.02	0.06	0.04	0.06	0.04	0.03	0.06	0.03	0.06	0.08	0.04	0.04	0.11	0.06	0.04	0.06	0.04	0.07	0.07	0.08	0.09	0.09	0.05	0.17	0.14	0.12	0.1	0.12	0.2	0.11	0.14	0.15	0.15	0.14	0.19	0.18	0.21	0.19	0.19	0.2	0.24	0.23	0.25	0.24	0.25
12	0.04	0.06	0.06	0.03	0	0.07	0.04	0.07	0.04	0.02	0.06	0.03	0.06	0.08	0.05	0.04	0.1	0.07	0.03	0.07	0.04	0.08	0.09	0.08	0.1	0.1	0.06	0.18	0.14	0.13	0.09	0.13	0.2	0.11	0.16	0.17	0.17	0.16	0.19	0.19	0.21	0.2	0.21	0.21	0.24	0.25	0.26	0.25	0.27
2	0.1	0.06	0.09	0.1	0.1	0	0.05	0.05	0.07	0.08	0.09	0.06	0.09	0.09	0.05	0.08	0.12	0.09	0.07	0.08	0.07	0.09	0.09	0.12	0.09	0.09	0.09	0.18	0.13	0.12	0.11	0.11	0.19	0.12	0.14	0.15	0.16	0.15	0.19	0.17	0.21	0.2	0.2	0.2	0.24	0.23	0.25	0.26	0.25
9	0.05	0.07	0.04	0.07	0.08	0.08	0	0.04	0.04	0.04	0.06	0.03	0.05	0.07	0.03	0.04	0.1	0.07	0.04	0.05	0.04	0.06	0.07	0.09	0.07	0.08	0.05	0.17	0.11	0.11	0.09	0.11	0.19	0.09	0.15	0.15	0.16	0.14	0.17	0.16	0.19	0.18	0.2	0.19	0.22	0.22	0.25	0.25	0.25
11	0.05	0.07	0.05	0.07	0.08	0.07	0.05	0	0.05	0.07	0.08	0.05	0.08	0.09	0.04	0.05	0.13	0.08	0.07	0.07	0.07	0.09	0.08	0.1	0.08	0.1	0.08	0.18	0.13	0.13	0.12	0.11	0.2	0.11	0.15	0.15	0.17	0.15	0.19	0.17	0.21	0.2	0.2	0.2	0.24	0.23	0.25	0.25	0.24
21	0.02	0.07	0.08	0.07	0.05	0.11	0.07	0.08	0	0.04	0.04	0.04	0.04	0.07	0.03	0.03	0.1	0.06	0.04	0.03	0.04	0.05	0.07	0.08	0.06	0.07	0.05	0.15	0.1	0.1	0.07	0.09	0.17	0.07	0.14	0.14	0.15	0.12	0.16	0.16	0.18	0.17	0.17	0.16	0.22	0.21	0.22	0.23	0.24
10	0.03	0.07	0.07	0.04	0.02	0.12	0.07	0.09	0.04	0	0.05	0.03	0.05	0.07	0.04	0.04	0.1	0.06	0.03	0.06	0.04	0.07	0.08	0.07	0.09	0.09	0.05	0.16	0.13	0.12	0.1	0.12	0.2	0.1	0.16	0.16	0.17	0.15	0.19	0.17	0.21	0.19	0.2	0.21	0.24	0.24	0.26	0.25	0.26
20	0.08	0.09	0.1	0.1	0.08	0.16	0.12	0.12	0.04	0.07	0	0.05	0.08	0.09	0.05	0.04	0.11	0.08	0.05	0.06	0.06	0.06	0.09	0.05	0.07	0.08	0.07	0.13	0.1	0.1	0.09	0.1	0.17	0.09	0.15	0.16	0.17	0.13	0.19	0.18	0.18	0.17	0.18	0.18	0.22	0.21	0.22	0.23	0.23
7	0.04	0.08	0.07	0.03	0.04	0.1	0.05	0.05	0.05	0.05	0.09	0	0.04	0.08	0.03	0.03	0.09	0.06	0.03	0.06	0.04	0.06	0.06	0.07	0.07	0.08	0.05	0.17	0.12	0.12	0.09	0.11	0.2	0.09	0.14	0.14	0.14	0.14	0.18	0.16	0.19	0.18	0.18	0.2	0.23	0.22	0.25	0.23	0.25
4	0.08	0.11	0.13	0.11	0.08	0.17	0.1	0.12	0.08	0.08	0.13	0.06	0	0.1	0.04	0.06	0.12	0.05	0.05	0.06	0.06	0.07	0.04	0.08	0.09	0.1	0.08	0.18	0.14	0.13	0.1	0.13	0.19	0.1	0.13	0.14	0.14	0.16	0.16	0.19	0.22	0.2	0.18	0.21	0.24	0.25	0.27	0.23	0.25
32	0.15	0.15	0.17	0.13	0.14	0.18	0.14	0.17	0.14	0.11	0.2	0.16	0.2	0	0.07	0.06	0.11	0.09	0.07	0.08	0.08	0.08	0.12	0.12	0.09	0.08	0.08	0.11	0.08	0.09	0.11	0.09	0.13	0.1	0.14	0.12	0.16	0.1	0.16	0.14	0.15	0.15	0.18	0.18	0.2	0.19	0.21	0.22	0.22
16	0.04	0.05	0.05	0.05	0.05	0.08	0.05	0.04	0.03	0.04	0.06	0.04	0.07	0.11	0	0.04	0.09	0.06	0.03	0.04	0.04	0.06	0.05	0.07	0.05	0.07	0.05	0.15	0.09	0.1	0.09	0.09	0.15	0.08	0.11	0.11	0.12	0.11	0.14	0.14	0.17	0.16	0.16	0.17	0.21	0.2	0.21	0.21	0.22
17	0.02	0.06	0.06	0.04	0.05	0.12	0.07	0.06	0.03	0.04	0.04	0.05	0.1	0.13	0.04	0	0.11	0.07	0.03	0.04	0.03	0.04	0.07	0.07	0.05	0.06	0.04	0.14	0.09	0.08	0.07	0.08	0.16	0.06	0.14	0.13	0.14	0.11	0.16	0.14	0.15	0.14	0.15	0.15	0.19	0.18	0.2	0.21	0.21
5	0.15	0.16	0.17	0.14	0.12	0.18	0.14	0.18	0.12	0.12	0.16	0.11	0.15	0.21	0.1	0.15	0	0.12	0.11	0.12	0.11	0.12	0.11	0.13	0.12	0.15	0.13	0.18	0.16	0.16	0.14	0.17	0.2	0.16	0.17	0.17	0.18	0.17	0.21	0.23	0.23	0.22	0.23	0.25	0.25	0.28	0.27	0.28	0.27
1	0.12	0.12	0.13	0.09	0.09	0.17	0.14	0.14	0.13	0.09	0.15	0.08	0.09	0.19	0.11	0.12	0.14	0	0.06	0.08	0.06	0.09	0.06	0.09	0.1	0.1	0.08	0.15	0.13	0.13	0.12	0.12	0.18	0.11	0.15	0.15	0.14	0.14	0.18	0.18	0.2	0.18	0.17	0.19	0.22	0.22	0.25	0.22	0.23
13	0.03	0.06	0.06	0.04	0.03	0.11	0.06	0.08	0.03	0.02	0.04	0.05	0.08	0.13	0.03	0.02	0.12	0.09	0	0.05	0.02	0.05	0.07	0.06	0.07	0.06	0.03	0.15	0.1	0.09	0.07	0.08	0.17	0.07	0.13	0.13	0.14	0.12	0.15	0.14	0.16	0.14	0.16	0.16	0.2	0.19	0.2	0.2	0.21
30	0.06	0.08	0.06	0.08	0.07	0.12	0.07	0.08	0.02	0.05	0.06	0.07	0.08	0.13	0.04	0.05	0.12	0.12	0.05	0	0.06	0.06	0.09	0.1	0.05	0.06	0.05	0.15	0.08	0.09	0.07	0.08	0.16	0.06	0.14	0.13	0.15	0.11	0.16	0.12	0.15	0.14	0.16	0.13	0.19	0.17	0.2	0.21	0.21
15	0.03	0.06	0.05	0.05	0.04	0.1	0.06	0.07	0.05	0.05	0.06	0.05	0.09	0.14	0.03	0.03	0.12	0.1	0.01	0.08	0	0.04	0.06	0.07	0.06	0.06	0.03	0.16	0.1	0.1	0.06	0.08	0.15	0.07	0.13	0.13	0.13	0.12	0.15	0.15	0.15	0.13	0.15	0.15	0.19	0.18	0.19	0.19	0.21
23	0.06	0.12	0.11	0.1	0.09	0.14	0.09	0.11	0.06	0.09	0.07	0.08	0.09	0.15	0.07	0.06	0.11	0.14	0.06	0.07	0.05	0	0.08	0.09	0.05	0.05	0.04	0.14	0.08	0.07	0.04	0.07	0.14	0.05	0.13	0.12	0.15	0.1	0.14	0.12	0.12	0.11	0.14	0.13	0.17	0.15	0.16	0.17	0.19
6	0.11	0.14	0.16	0.12	0.13	0.18	0.14	0.13	0.12	0.13	0.15	0.09	0.09	0.25	0.08	0.12	0.14	0.11	0.1	0.14	0.09	0.13	0	0.09	0.09	0.11	0.08	0.19	0.14	0.13	0.11	0.13	0.18	0.1	0.12	0.14	0.12	0.14	0.16	0.18	0.2	0.18	0.16	0.2	0.23	0.23	0.25	0.21	0.23
18	0.08	0.06	0.09	0.07	0.05	0.14	0.1	0.09	0.06	0.06	0.01	0.05	0.06	0.21	0.02	0.05	0.15	0.09	0.02	0.06	0.03	0.08	0.04	0	0.11	0.12	0.07	0.15	0.13	0.14	0.12	0.14	0.18	0.11	0.14	0.16	0.15	0.15	0.17	0.18	0.19	0.18	0.18	0.2	0.23	0.23	0.24	0.23	0.23
28	0.08	0.1	0.11	0.12	0.11	0.14	0.09	0.1	0.07	0.1	0.06	0.09	0.12	0.14	0.06	0.06	0.09	0.15	0.08	0.05	0.07	0.04	0.13	0.07	0	0.05	0.05	0.13	0.06	0.06	0.06	0.05	0.12	0.05	0.11	0.11	0.13	0.08	0.13	0.11	0.11	0.09	0.13	0.1	0.15	0.13	0.15	0.18	0.17
27	0.08	0.1	0.12	0.1	0.1	0.1	0.09	0.11	0.07	0.09	0.08	0.09	0.12	0.12	0.06	0.06	0.12	0.15	0.07	0.07	0.08	0.05	0.15	0.06	0.05	0	0.06	0.15	0.05	0.03	0.06	0.04	0.13	0.05	0.12	0.11	0.15	0.08	0.13	0.11	0.1	0.09	0.13	0.1	0.14	0.12	0.13	0.17	0.18
22	0.05	0.07	0.06	0.05	0.05	0.11	0.06	0.07	0.04	0.05	0.06	0.06	0.09	0.13	0.04	0.03	0.13	0.1	0.02	0.04	0.02	0.05	0.1	0.02	0.06	0.06	0	0.15	0.08	0.08	0.05	0.07	0.14	0.05	0.11	0.11	0.12	0.09	0.13	0.11	0.12	0.1	0.12	0.12	0.15	0.14	0.16	0.17	0.17
33	0.19	0.14	0.19	0.16	0.16	0.21	0.19	0.21	0.15	0.16	0.14	0.17	0.18	0.15	0.13	0.15	0.2	0.17	0.14	0.13	0.14	0.14	0.2	0.11	0.11	0.12	0.13	0	0.13	0.14	0.17	0.15	0.14	0.13	0.15	0.13	0.18	0.12	0.17	0.15	0.15	0.16	0.17	0.18	0.22	0.21	0.22	0.22	0.23
31	0.16	0.17	0.2	0.19	0.17	0.19	0.16	0.18	0.12	0.16	0.13	0.16	0.18	0.15	0.12	0.14	0.15	0.2	0.15	0.1	0.15	0.1	0.2	0.11	0.06	0.06	0.11	0.13	0	0.04	0.09	0.04	0.13	0.06	0.13	0.11	0.16	0.06	0.14	0.09	0.08	0.07	0.13	0.1	0.13	0.11	0.13	0.18	0.17
26	0.13	0.14	0.16	0.14	0.14	0.15	0.13	0.15	0.11	0.13	0.11	0.14	0.16	0.13	0.1	0.1	0.13	0.17	0.11	0.09	0.12	0.08	0.17	0.08	0.05	0.03	0.09	0.1	0.03	0	0.09	0.03	0.14	0.06	0.12	0.11	0.15	0.07	0.12	0.1	0.1	0.08	0.13	0.11	0.14	0.12	0.13	0.18	0.17
24	0.09	0.11	0.11	0.11	0.08	0.11	0.11	0.12	0.06	0.1	0.09	0.09	0.11	0.18	0.08	0.08	0.09	0.13	0.07	0.07	0.06	0.05	0.13	0.06	0.07	0.05	0.05	0.14	0.1	0.09	0	0.08	0.15	0.06	0.14	0.13	0.14	0.1	0.15	0.12	0.11	0.1	0.13	0.11	0.16	0.14	0.16	0.18	0.18
29	0.12	0.13	0.13	0.14	0.13	0.13	0.13	0.13	0.1	0.13	0.1	0.13	0.16	0.16	0.09	0.09	0.15	0.17	0.11	0.08	0.1	0.09	0.17	0.08	0.04	0.02	0.08	0.12	0.05	0.02	0.08	0	0.12	0.06	0.12	0.09	0.14	0.07	0.12	0.09	0.09	0.08	0.12	0.1	0.14	0.12	0.14	0.16	0.15
40	0.29	0.27	0.27	0.29	0.27	0.31	0.3	0.31	0.28	0.27	0.26	0.29	0.28	0.29	0.22	0.25	0.3	0.27	0.25	0.23	0.24	0.22	0.27	0.21	0.18	0.2	0.21	0.21	0.21	0.19	0.22	0.15	0	0.12	0.1	0.08	0.13	0.1	0.11	0.16	0.13	0.12	0.12	0.14	0.17	0.14	0.16	0.18	0.16
25	0.09	0.11	0.12	0.12	0.11	0.13	0.1	0.1	0.08	0.1	0.09	0.1	0.1	0.15	0.06	0.07	0.14	0.14	0.07	0.06	0.07	0.05	0.12	0.05	0.04	0.05	0.04	0.09	0.07	0.04	0.06	0.04	0.18	0	0.11	0.08	0.12	0.06	0.1	0.08	0.07	0.06	0.08	0.06	0.1	0.08	0.11	0.14	0.14
36	0.17	0.16	0.19	0.17	0.17	0.19	0.18	0.17	0.17	0.17	0.17	0.15	0.13	0.2	0.11	0.17	0.16	0.17	0.15	0.15	0.14	0.13	0.14	0.08	0.11	0.12	0.12	0.1	0.13	0.11	0.13	0.09	0.12	0.08	0	0.05	0.04	0.08	0.07	0.13	0.15	0.13	0.07	0.16	0.17	0.15	0.18	0.1	0.11
37	0.2	0.2	0.2	0.2	0.2	0.22	0.2	0.18	0.19	0.19	0.21	0.19	0.19	0.21	0.13	0.2	0.21	0.21	0.17	0.16	0.17	0.17	0.2	0.15	0.13	0.15	0.13	0.14	0.16	0.14	0.16	0.1	0.13	0.09	0.04	0	0.06	0.07	0.05	0.12	0.12	0.12	0.06	0.11	0.14	0.12	0.14	0.11	0.11
38	0.18	0.15	0.18	0.17	0.16	0.2	0.19	0.17	0.17	0.18	0.19	0.15	0.13	0.24	0.12	0.18	0.16	0.15	0.15	0.16	0.14	0.17	0.11	0.07	0.15	0.16	0.12	0.14	0.19	0.16	0.14	0.14	0.18	0.11	0.03	0.08	0	0.1	0.07	0.15	0.16	0.15	0.05	0.15	0.18	0.16	0.18	0.1	0.09
35	0.19	0.18	0.19	0.18	0.17	0.19	0.18	0.18	0.15	0.17	0.15	0.17	0.19	0.15	0.12	0.15	0.15	0.19	0.15	0.13	0.15	0.12	0.18	0.1	0.07	0.09	0.11	0.08	0.05	0.05	0.11	0.05	0.14	0.05	0.07	0.09	0.12	0	0.1	0.07	0.06	0.07	0.09	0.09	0.12	0.09	0.12	0.14	0.13
39	0.22	0.21	0.23	0.25	0.22	0.25	0.22	0.23	0.22	0.21	0.24	0.23	0.2	0.25	0.15	0.23	0.22	0.24	0.19	0.2	0.19	0.19	0.19	0.16	0.16	0.17	0.17	0.17	0.17	0.15	0.19	0.13	0.16	0.11	0.06	0.06	0.09	0.11	0	0.13	0.14	0.12	0.08	0.14	0.15	0.14	0.16	0.12	0.13
34	0.19	0.18	0.17	0.18	0.18	0.18	0.17	0.17	0.18	0.18	0.18	0.16	0.19	0.19	0.13	0.17	0.19	0.19	0.16	0.14	0.16	0.14	0.19	0.11	0.11	0.11	0.12	0.11	0.1	0.09	0.13	0.09	0.21	0.07	0.1	0.14	0.13	0.06	0.14	0	0.08	0.08	0.11	0.12	0.15	0.11	0.13	0.16	0.14
46	0.27	0.24	0.24	0.26	0.25	0.27	0.24	0.25	0.23	0.24	0.21	0.24	0.26	0.25	0.2	0.22	0.24	0.25	0.21	0.19	0.21	0.19	0.25	0.15	0.14	0.14	0.16	0.16	0.11	0.12	0.16	0.1	0.2	0.1	0.15	0.17	0.18	0.06	0.18	0.07	0	0.03	0.11	0.08	0.1	0.08	0.09	0.13	0.13
44	0.23	0.21	0.23	0.23	0.22	0.24	0.21	0.23	0.21	0.21	0.19	0.21	0.23	0.23	0.18	0.2	0.18	0.21	0.19	0.17	0.18	0.15	0.22	0.12	0.11	0.12	0.14	0.13	0.08	0.09	0.12	0.08	0.18	0.08	0.13	0.16	0.16	0.04	0.14	0.07	0.02	0	0.09	0.06	0.07	0.06	0.08	0.13	0.13
42	0.21	0.19	0.2	0.2	0.19	0.21	0.21	0.19	0.19	0.2	0.18	0.18	0.18	0.25	0.15	0.19	0.18	0.18	0.17	0.16	0.16	0.16	0.16	0.09	0.13	0.14	0.12	0.11	0.15	0.13	0.12	0.1	0.15	0.07	0.04	0.07	0.04	0.08	0.08	0.09	0.1	0.09	0	0.09	0.13	0.1	0.12	0.07	0.06
43	0.23	0.22	0.22	0.23	0.22	0.24	0.22	0.22	0.2	0.22	0.19	0.22	0.22	0.26	0.18	0.19	0.21	0.23	0.19	0.16	0.18	0.17	0.22	0.13	0.12	0.13	0.14	0.16	0.12	0.12	0.12	0.1	0.21	0.07	0.15	0.14	0.16	0.08	0.15	0.11	0.1	0.06	0.08	0	0.07	0.05	0.07	0.14	0.13
47	0.25	0.24	0.25	0.26	0.24	0.26	0.24	0.25	0.23	0.24	0.23	0.24	0.24	0.27	0.21	0.23	0.22	0.24	0.22	0.19	0.21	0.2	0.24	0.15	0.15	0.16	0.16	0.18	0.13	0.13	0.16	0.13	0.22	0.1	0.16	0.17	0.18	0.11	0.15	0.13	0.13	0.07	0.11	0.05	0	0.08	0.11	0.18	0.17
70	0.26	0.24	0.24	0.25	0.24	0.26	0.23	0.24	0.24	0.24	0.22	0.24	0.26	0.26	0.2	0.22	0.25	0.25	0.21	0.2	0.2	0.19	0.26	0.17	0.15	0.15	0.16	0.19	0.13	0.12	0.16	0.12	0.22	0.09	0.16	0.15	0.18	0.09	0.16	0.1	0.09	0.06	0.09	0.04	0.07	0	0.05	0.14	0.14
65	0.26	0.24	0.24	0.25	0.24	0.27	0.24	0.24	0.23	0.24	0.2	0.24	0.27	0.27	0.2	0.22	0.23	0.26	0.2	0.2	0.19	0.17	0.26	0.15	0.14	0.14	0.15	0.18	0.14	0.13	0.15	0.12	0.23	0.1	0.16	0.17	0.17	0.1	0.18	0.11	0.09	0.07	0.1	0.07	0.12	0.03	0	0.14	0.14
41	0.28	0.27	0.26	0.26	0.26	0.3	0.28	0.26	0.26	0.27	0.25	0.25	0.26	0.33	0.22	0.26	0.25	0.25	0.23	0.24	0.21	0.21	0.24	0.17	0.2	0.21	0.18	0.18	0.22	0.21	0.19	0.18	0.25	0.15	0.12	0.13	0.12	0.16	0.16	0.15	0.14	0.14	0.05	0.13	0.17	0.14	0.12	0	0.08
53	0.28	0.26	0.25	0.27	0.26	0.28	0.27	0.25	0.26	0.27	0.25	0.26	0.26	0.32	0.22	0.26	0.24	0.25	0.24	0.23	0.22	0.22	0.24	0.17	0.19	0.21	0.18	0.2	0.2	0.2	0.19	0.15	0.22	0.14	0.12	0.13	0.11	0.15	0.17	0.14	0.14	0.14	0.05	0.14	0.17	0.15	0.13	0.08	0
67	0.32	0.29	0.3	0.3	0.29	0.32	0.29	0.29	0.31	0.31	0.31	0.26	0.27	0.38	0.26	0.31	0.29	0.27	0.28	0.28	0.26	0.27	0.23	0.19	0.25	0.24	0.24	0.25	0.27	0.25	0.24	0.22	0.3	0.21	0.18	0.23	0.17	0.22	0.23	0.17	0.2	0.17	0.14	0.18	0.21	0.2	0.2	0.17	0.18
64	0.25	0.23	0.22	0.24	0.23	0.25	0.23	0.22	0.23	0.24	0.19	0.23	0.25	0.27	0.19	0.2	0.22	0.24	0.19	0.19	0.19	0.17	0.24	0.15	0.13	0.14	0.15	0.17	0.14	0.12	0.14	0.12	0.2	0.09	0.15	0.16	0.17	0.09	0.17	0.1	0.08	0.06	0.08	0.04	0.09	0.02	0.01	0.12	0.13
48	0.29	0.28	0.28	0.28	0.27	0.29	0.27	0.27	0.25	0.27	0.25	0.26	0.28	0.29	0.22	0.25	0.23	0.27	0.24	0.21	0.23	0.21	0.26	0.18	0.16	0.18	0.18	0.18	0.14	0.14	0.17	0.13	0.23	0.11	0.16	0.18	0.18	0.06	0.16	0.08	0.06	0.04	0.1	0.07	0.11	0.07	0.08	0.16	0.14
50	0.27	0.27	0.25	0.27	0.25	0.27	0.25	0.26	0.24	0.25	0.23	0.25	0.28	0.28	0.21	0.24	0.22	0.27	0.22	0.2	0.21	0.2	0.26	0.17	0.15	0.16	0.17	0.18	0.12	0.14	0.15	0.12	0.23	0.11	0.16	0.16	0.19	0.07	0.17	0.09	0.06	0.04	0.09	0.06	0.09	0.04	0.07	0.13	0.14
52	0.28	0.27	0.26	0.27	0.26	0.27	0.25	0.26	0.26	0.27	0.24	0.25	0.28	0.29	0.22	0.25	0.21	0.27	0.23	0.22	0.21	0.21	0.25	0.15	0.17	0.18	0.18	0.18	0.14	0.14	0.17	0.14	0.25	0.13	0.17	0.19	0.17	0.09	0.17	0.08	0.07	0.05	0.1	0.07	0.09	0.06	0.07	0.13	0.13
59	0.29	0.29	0.27	0.29	0.28	0.3	0.28	0.27	0.27	0.28	0.27	0.26	0.29	0.34	0.23	0.27	0.27	0.29	0.24	0.22	0.23	0.23	0.27	0.2	0.18	0.17	0.19	0.21	0.18	0.17	0.17	0.14	0.27	0.13	0.18	0.18	0.18	0.13	0.19	0.1	0.12	0.08	0.09	0.04	0.1	0.07	0.08	0.1	0.12
56	0.29	0.29	0.28	0.29	0.28	0.28	0.27	0.28	0.26	0.28	0.26	0.27	0.29	0.32	0.25	0.27	0.24	0.28	0.25	0.23	0.25	0.22	0.28	0.2	0.2	0.19	0.2	0.22	0.15	0.15	0.17	0.15	0.28	0.14	0.19	0.21	0.21	0.11	0.21	0.09	0.1	0.09	0.12	0.1	0.12	0.1	0.12	0.18	0.16
55	0.3	0.29	0.28	0.29	0.28	0.3	0.28	0.27	0.27	0.29	0.25	0.27	0.29	0.33	0.24	0.27	0.26	0.28	0.25	0.23	0.24	0.23	0.28	0.2	0.19	0.19	0.19	0.23	0.19	0.19	0.17	0.16	0.26	0.14	0.2	0.2	0.2	0.13	0.23	0.16	0.13	0.09	0.12	0.05	0.11	0.08	0.09	0.14	0.17
72	0.28	0.27	0.26	0.28	0.27	0.29	0.26	0.26	0.25	0.27	0.24	0.26	0.26	0.31	0.22	0.25	0.25	0.27	0.23	0.21	0.23	0.21	0.26	0.16	0.17	0.17	0.17	0.2	0.17	0.16	0.16	0.14	0.24	0.11	0.18	0.17	0.19	0.12	0.18	0.12	0.11	0.06	0.09	0.02	0.07	0.05	0.07	0.13	0.15
71	0.27	0.25	0.25	0.25	0.24	0.27	0.24	0.24	0.25	0.25	0.22	0.24	0.27	0.28	0.22	0.23	0.22	0.25	0.21	0.22	0.2	0.2	0.25	0.16	0.17	0.17	0.17	0.19	0.17	0.17	0.16	0.16	0.24	0.13	0.18	0.2	0.18	0.13	0.2	0.13	0.11	0.08	0.1	0.06	0.11	0.05	0.04	0.13	0.13
62	0.28	0.26	0.25	0.27	0.26	0.27	0.26	0.26	0.25	0.26	0.24	0.26	0.27	0.3	0.22	0.25	0.24	0.26	0.23	0.22	0.22	0.21	0.25	0.17	0.17	0.18	0.18	0.2	0.16	0.17	0.16	0.15	0.21	0.13	0.17	0.18	0.17	0.12	0.19	0.13	0.1	0.09	0.08	0.07	0.12	0.07	0.06	0.11	0.12
49	0.27	0.25	0.24	0.26	0.25	0.26	0.24	0.24	0.24	0.25	0.23	0.24	0.26	0.29	0.2	0.24	0.21	0.25	0.22	0.2	0.21	0.21	0.24	0.16	0.17	0.17	0.17	0.19	0.17	0.17	0.15	0.15	0.24	0.12	0.18	0.17	0.16	0.12	0.17	0.11	0.11	0.09	0.09	0.04	0.08	0.07	0.08	0.13	0.13
117	0.34	0.3	0.3	0.32	0.31	0.32	0.31	0.31	0.31	0.32	0.29	0.29	0.29	0.42	0.28	0.33	0.27	0.3	0.29	0.29	0.28	0.3	0.24	0.17	0.27	0.27	0.25	0.26	0.3	0.27	0.23	0.25	0.31	0.22	0.22	0.27	0.17	0.24	0.26	0.23	0.22	0.2	0.14	0.18	0.2	0.22	0.22	0.17	0.17
45	0.29	0.27	0.26	0.28	0.27	0.29	0.27	0.25	0.27	0.27	0.25	0.26	0.27	0.33	0.22	0.26	0.23	0.27	0.24	0.22	0.23	0.23	0.24	0.16	0.17	0.19	0.18	0.18	0.18	0.17	0.17	0.15	0.24	0.11	0.15	0.16	0.15	0.12	0.15	0.1	0.11	0.07	0.06	0.04	0.07	0.06	0.07	0.11	0.1
57	0.32	0.29	0.28	0.29	0.28	0.31	0.29	0.28	0.28	0.29	0.26	0.28	0.31	0.36	0.24	0.28	0.25	0.29	0.25	0.24	0.23	0.25	0.27	0.16	0.2	0.21	0.18	0.22	0.19	0.19	0.18	0.17	0.27	0.14	0.19	0.2	0.17	0.12	0.22	0.13	0.11	0.08	0.1	0.07	0.1	0.06	0.06	0.12	0.13
69	0.31	0.29	0.27	0.29	0.27	0.31	0.28	0.27	0.28	0.29	0.25	0.27	0.29	0.36	0.24	0.28	0.23	0.28	0.25	0.24	0.23	0.24	0.25	0.14	0.21	0.21	0.18	0.2	0.2	0.21	0.17	0.18	0.26	0.16	0.19	0.19	0.16	0.15	0.2	0.14	0.12	0.11	0.08	0.08	0.12	0.1	0.09	0.1	0.11
74	0.33	0.31	0.3	0.31	0.3	0.33	0.31	0.31	0.3	0.31	0.27	0.3	0.3	0.37	0.27	0.29	0.28	0.29	0.27	0.25	0.27	0.27	0.29	0.18	0.22	0.23	0.22	0.21	0.21	0.21	0.21	0.2	0.27	0.16	0.2	0.22	0.2	0.16	0.21	0.14	0.14	0.11	0.09	0.08	0.11	0.1	0.12	0.14	0.15
61	0.35	0.32	0.31	0.34	0.32	0.34	0.32	0.32	0.32	0.33	0.3	0.32	0.32	0.38	0.28	0.32	0.3	0.32	0.29	0.28	0.28	0.28	0.3	0.22	0.25	0.25	0.24	0.24	0.24	0.25	0.22	0.22	0.26	0.19	0.21	0.22	0.2	0.19	0.21	0.17	0.15	0.14	0.12	0.11	0.15	0.1	0.1	0.15	0.15
68	0.33	0.31	0.31	0.32	0.31	0.33	0.31	0.31	0.31	0.32	0.29	0.3	0.32	0.37	0.28	0.31	0.28	0.3	0.28	0.27	0.27	0.28	0.28	0.2	0.23	0.24	0.23	0.23	0.24	0.23	0.22	0.21	0.28	0.18	0.21	0.24	0.2	0.18	0.23	0.15	0.15	0.11	0.12	0.09	0.14	0.1	0.11	0.13	0.15
51	0.31	0.29	0.28	0.3	0.28	0.31	0.28	0.27	0.29	0.29	0.27	0.27	0.29	0.35	0.25	0.28	0.23	0.28	0.26	0.24	0.24	0.25	0.26	0.16	0.21	0.21	0.19	0.2	0.2	0.2	0.18	0.18	0.27	0.15	0.19	0.21	0.18	0.15	0.2	0.11	0.11	0.07	0.09	0.07	0.09	0.08	0.09	0.13	0.12
97	0.35	0.33	0.32	0.34	0.32	0.36	0.33	0.33	0.32	0.33	0.3	0.32	0.33	0.4	0.29	0.32	0.29	0.33	0.29	0.28	0.27	0.27	0.31	0.22	0.24	0.24	0.24	0.26	0.24	0.24	0.2	0.22	0.28	0.19	0.23	0.25	0.23	0.19	0.23	0.17	0.17	0.12	0.14	0.09	0.13	0.1	0.09	0.16	0.18
60	0.38	0.36	0.35	0.36	0.35	0.39	0.37	0.35	0.36	0.35	0.33	0.35	0.34	0.42	0.31	0.35	0.32	0.33	0.32	0.31	0.31	0.32	0.3	0.22	0.28	0.3	0.26	0.27	0.29	0.27	0.27	0.25	0.29	0.21	0.22	0.22	0.2	0.21	0.21	0.2	0.19	0.16	0.11	0.13	0.14	0.14	0.16	0.12	0.13
93	0.48	0.43	0.43	0.44	0.43	0.46	0.44	0.45	0.43	0.44	0.44	0.42	0.43	0.56	0.41	0.44	0.48	0.44	0.41	0.38	0.39	0.41	0.41	0.32	0.37	0.36	0.35	0.35	0.38	0.35	0.31	0.35	0.5	0.3	0.34	0.4	0.32	0.32	0.38	0.23	0.28	0.25	0.21	0.23	0.25	0.24	0.25	0.27	0.3
104	0.33	0.32	0.3	0.32	0.3	0.33	0.31	0.3	0.31	0.31	0.29	0.3	0.33	0.39	0.27	0.31	0.28	0.31	0.28	0.27	0.27	0.28	0.29	0.21	0.24	0.24	0.22	0.24	0.24	0.23	0.21	0.21	0.28	0.18	0.21	0.21	0.2	0.17	0.21	0.15	0.14	0.13	0.1	0.11	0.15	0.12	0.12	0.13	0.14
110	0.34	0.32	0.31	0.32	0.31	0.33	0.31	0.31	0.31	0.32	0.3	0.31	0.31	0.36	0.27	0.31	0.27	0.31	0.29	0.28	0.27	0.28	0.28	0.2	0.23	0.25	0.23	0.22	0.23	0.23	0.22	0.22	0.28	0.18	0.2	0.21	0.2	0.17	0.19	0.17	0.17	0.13	0.12	0.08	0.12	0.11	0.1	0.15	0.16
108	0.34	0.32	0.3	0.32	0.31	0.34	0.31	0.3	0.32	0.32	0.28	0.31	0.32	0.37	0.28	0.3	0.29	0.32	0.28	0.28	0.27	0.28	0.29	0.19	0.24	0.25	0.23	0.25	0.24	0.23	0.22	0.22	0.3	0.18	0.25	0.25	0.23	0.19	0.24	0.17	0.16	0.12	0.15	0.09	0.11	0.09	0.1	0.18	0.18
76	0.33	0.32	0.3	0.32	0.3	0.33	0.31	0.3	0.31	0.31	0.29	0.3	0.31	0.37	0.28	0.31	0.28	0.3	0.28	0.27	0.27	0.27	0.29	0.21	0.23	0.25	0.22	0.23	0.24	0.24	0.22	0.21	0.27	0.18	0.2	0.2	0.19	0.17	0.2	0.14	0.13	0.11	0.08	0.09	0.13	0.1	0.11	0.09	0.1
63	0.36	0.34	0.32	0.35	0.32	0.36	0.34	0.33	0.33	0.34	0.32	0.33	0.34	0.4	0.29	0.33	0.31	0.33	0.3	0.29	0.29	0.3	0.3	0.22	0.26	0.27	0.24	0.27	0.26	0.26	0.23	0.23	0.28	0.2	0.22	0.23	0.2	0.19	0.22	0.17	0.15	0.14	0.11	0.12	0.15	0.12	0.12	0.13	0.14
92	0.35	0.33	0.32	0.34	0.32	0.35	0.33	0.31	0.33	0.34	0.3	0.32	0.33	0.4	0.29	0.32	0.29	0.33	0.3	0.29	0.28	0.29	0.3	0.22	0.25	0.26	0.25	0.27	0.27	0.26	0.22	0.24	0.28	0.21	0.24	0.24	0.23	0.22	0.24	0.21	0.2	0.16	0.14	0.11	0.14	0.12	0.12	0.16	0.17
94	0.43	0.4	0.39	0.42	0.38	0.45	0.41	0.42	0.39	0.4	0.37	0.39	0.39	0.52	0.36	0.4	0.4	0.4	0.35	0.34	0.35	0.36	0.36	0.25	0.32	0.33	0.3	0.32	0.32	0.31	0.27	0.3	0.42	0.25	0.3	0.35	0.28	0.27	0.31	0.22	0.23	0.18	0.18	0.16	0.16	0.18	0.19	0.24	0.25
102	0.4	0.38	0.35	0.38	0.37	0.39	0.37	0.37	0.37	0.37	0.35	0.36	0.38	0.43	0.33	0.36	0.34	0.38	0.33	0.32	0.32	0.32	0.36	0.28	0.27	0.28	0.28	0.28	0.26	0.25	0.26	0.24	0.33	0.21	0.27	0.26	0.27	0.19	0.26	0.18	0.17	0.13	0.15	0.1	0.15	0.11	0.12	0.18	0.2
96	0.38	0.36	0.35	0.37	0.35	0.37	0.36	0.35	0.36	0.36	0.35	0.35	0.36	0.44	0.32	0.36	0.33	0.35	0.33	0.32	0.31	0.32	0.33	0.25	0.29	0.3	0.27	0.31	0.3	0.29	0.24	0.28	0.34	0.23	0.27	0.28	0.25	0.25	0.27	0.22	0.23	0.18	0.16	0.13	0.16	0.15	0.16	0.21	0.2
77	0.38	0.36	0.35	0.37	0.35	0.38	0.36	0.37	0.36	0.36	0.33	0.35	0.35	0.41	0.33	0.35	0.33	0.34	0.32	0.31	0.32	0.31	0.33	0.24	0.28	0.29	0.27	0.28	0.27	0.27	0.25	0.25	0.31	0.22	0.25	0.27	0.24	0.22	0.25	0.19	0.18	0.15	0.14	0.13	0.14	0.12	0.14	0.16	0.17
107	0.36	0.34	0.32	0.35	0.33	0.35	0.33	0.33	0.33	0.34	0.31	0.33	0.34	0.39	0.3	0.33	0.3	0.33	0.3	0.29	0.29	0.29	0.31	0.23	0.24	0.25	0.25	0.25	0.24	0.24	0.22	0.22	0.28	0.19	0.23	0.23	0.22	0.17	0.23	0.17	0.15	0.11	0.12	0.08	0.11	0.08	0.09	0.14	0.17
89	0.36	0.34	0.33	0.34	0.33	0.35	0.33	0.33	0.33	0.33	0.31	0.33	0.34	0.37	0.3	0.33	0.28	0.33	0.3	0.28	0.29	0.29	0.32	0.23	0.25	0.26	0.25	0.25	0.24	0.24	0.23	0.23	0.3	0.2	0.24	0.25	0.23	0.19	0.24	0.17	0.15	0.12	0.14	0.1	0.12	0.11	0.11	0.17	0.18
79	0.41	0.38	0.37	0.39	0.37	0.41	0.39	0.38	0.38	0.39	0.37	0.37	0.37	0.47	0.33	0.39	0.34	0.36	0.35	0.33	0.33	0.34	0.33	0.26	0.3	0.31	0.28	0.29	0.3	0.3	0.26	0.27	0.33	0.22	0.24	0.24	0.2	0.22	0.24	0.2	0.18	0.16	0.11	0.13	0.16	0.14	0.13	0.14	0.12
99	0.36	0.34	0.32	0.35	0.33	0.36	0.33	0.33	0.32	0.34	0.31	0.33	0.34	0.39	0.29	0.33	0.29	0.33	0.31	0.28	0.3	0.29	0.32	0.23	0.25	0.26	0.25	0.26	0.24	0.24	0.22	0.22	0.28	0.19	0.23	0.23	0.22	0.19	0.22	0.17	0.16	0.13	0.12	0.09	0.12	0.1	0.11	0.16	0.16
66	0.37	0.35	0.34	0.36	0.34	0.36	0.35	0.34	0.35	0.35	0.33	0.34	0.36	0.41	0.31	0.35	0.3	0.34	0.32	0.31	0.31	0.3	0.33	0.24	0.27	0.27	0.26	0.27	0.27	0.27	0.24	0.24	0.3	0.22	0.25	0.26	0.24	0.2	0.25	0.18	0.16	0.13	0.13	0.13	0.15	0.13	0.13	0.16	0.16
84	0.38	0.36	0.35	0.37	0.35	0.38	0.37	0.35	0.36	0.36	0.32	0.35	0.35	0.43	0.32	0.36	0.32	0.34	0.32	0.32	0.32	0.33	0.32	0.22	0.29	0.29	0.27	0.27	0.29	0.28	0.26	0.26	0.32	0.23	0.24	0.27	0.22	0.23	0.26	0.2	0.19	0.17	0.12	0.14	0.16	0.14	0.15	0.15	0.16
98	0.38	0.36	0.35	0.37	0.35	0.38	0.36	0.35	0.35	0.36	0.34	0.35	0.35	0.43	0.32	0.35	0.31	0.35	0.33	0.31	0.32	0.32	0.32	0.25	0.27	0.28	0.27	0.28	0.26	0.26	0.24	0.24	0.31	0.2	0.24	0.25	0.23	0.21	0.24	0.19	0.18	0.14	0.13	0.1	0.12	0.11	0.11	0.15	0.17
87	0.45	0.42	0.41	0.44	0.41	0.45	0.42	0.43	0.42	0.42	0.4	0.41	0.41	0.52	0.38	0.42	0.4	0.42	0.38	0.37	0.38	0.39	0.38	0.28	0.34	0.35	0.32	0.35	0.34	0.33	0.31	0.32	0.42	0.28	0.32	0.36	0.3	0.3	0.33	0.24	0.25	0.21	0.21	0.2	0.18	0.21	0.23	0.25	0.26
86	0.42	0.4	0.4	0.41	0.39	0.43	0.41	0.4	0.4	0.4	0.38	0.39	0.4	0.47	0.37	0.4	0.35	0.37	0.37	0.36	0.36	0.37	0.37	0.29	0.33	0.34	0.31	0.31	0.33	0.33	0.3	0.32	0.39	0.28	0.3	0.32	0.28	0.27	0.3	0.24	0.23	0.19	0.19	0.18	0.18	0.18	0.21	0.2	0.23
73	0.41	0.39	0.37	0.39	0.37	0.4	0.38	0.38	0.38	0.38	0.36	0.37	0.37	0.44	0.35	0.38	0.33	0.36	0.35	0.34	0.34	0.35	0.35	0.25	0.31	0.31	0.29	0.3	0.31	0.3	0.27	0.29	0.34	0.25	0.28	0.3	0.26	0.25	0.29	0.22	0.2	0.17	0.16	0.14	0.15	0.16	0.18	0.2	0.2
83	0.47	0.45	0.44	0.46	0.44	0.48	0.46	0.46	0.45	0.45	0.44	0.44	0.44	0.54	0.42	0.45	0.42	0.43	0.41	0.41	0.41	0.42	0.4	0.34	0.38	0.39	0.36	0.38	0.39	0.37	0.35	0.36	0.42	0.31	0.33	0.36	0.3	0.32	0.33	0.28	0.27	0.24	0.2	0.22	0.23	0.24	0.25	0.23	0.22
82	0.47	0.45	0.43	0.45	0.43	0.46	0.45	0.44	0.44	0.45	0.44	0.44	0.44	0.53	0.41	0.45	0.42	0.42	0.41	0.4	0.4	0.42	0.4	0.36	0.38	0.39	0.36	0.4	0.38	0.38	0.35	0.34	0.41	0.32	0.33	0.33	0.29	0.31	0.33	0.29	0.26	0.27	0.19	0.25	0.27	0.25	0.23	0.2	0.2
78	0.43	0.4	0.38	0.4	0.39	0.42	0.4	0.39	0.4	0.4	0.38	0.39	0.4	0.47	0.37	0.4	0.35	0.38	0.37	0.36	0.35	0.36	0.37	0.28	0.33	0.34	0.31	0.33	0.34	0.33	0.3	0.31	0.36	0.27	0.3	0.31	0.28	0.27	0.31	0.24	0.22	0.19	0.18	0.17	0.19	0.18	0.18	0.18	0.19
123	0.45	0.41	0.41	0.43	0.41	0.45	0.42	0.41	0.42	0.42	0.39	0.4	0.4	0.5	0.39	0.43	0.37	0.4	0.39	0.39	0.39	0.4	0.38	0.28	0.36	0.37	0.35	0.34	0.38	0.37	0.34	0.35	0.4	0.32	0.33	0.36	0.29	0.33	0.35	0.28	0.29	0.25	0.23	0.24	0.25	0.27	0.28	0.25	0.26
122	0.45	0.42	0.42	0.43	0.42	0.45	0.43	0.42	0.43	0.43	0.39	0.4	0.4	0.51	0.39	0.43	0.38	0.4	0.4	0.39	0.39	0.41	0.37	0.28	0.37	0.38	0.35	0.35	0.4	0.37	0.34	0.36	0.42	0.32	0.34	0.37	0.3	0.35	0.37	0.29	0.3	0.27	0.24	0.26	0.26	0.29	0.29	0.27	0.26
54	0.46	0.43	0.42	0.44	0.42	0.45	0.44	0.42	0.43	0.44	0.4	0.42	0.43	0.51	0.4	0.43	0.4	0.41	0.4	0.39	0.39	0.4	0.38	0.31	0.37	0.37	0.34	0.36	0.37	0.36	0.34	0.34	0.39	0.3	0.31	0.33	0.27	0.3	0.32	0.27	0.25	0.24	0.18	0.22	0.23	0.23	0.22	0.17	0.17
116	0.52	0.49	0.47	0.49	0.47	0.52	0.49	0.48	0.48	0.49	0.48	0.47	0.47	0.59	0.44	0.49	0.48	0.47	0.45	0.43	0.44	0.45	0.44	0.38	0.41	0.42	0.39	0.42	0.41	0.4	0.36	0.38	0.48	0.33	0.37	0.39	0.33	0.35	0.38	0.29	0.3	0.27	0.23	0.22	0.24	0.24	0.24	0.26	0.27
81	0.5	0.47	0.46	0.48	0.47	0.5	0.48	0.48	0.47	0.47	0.46	0.46	0.46	0.57	0.44	0.48	0.46	0.45	0.43	0.42	0.43	0.44	0.42	0.36	0.4	0.41	0.38	0.42	0.4	0.39	0.36	0.36	0.44	0.33	0.35	0.37	0.32	0.33	0.34	0.28	0.27	0.25	0.21	0.23	0.24	0.24	0.25	0.22	0.22
88	0.44	0.42	0.4	0.42	0.41	0.43	0.42	0.41	0.42	0.42	0.39	0.4	0.41	0.49	0.38	0.42	0.37	0.4	0.38	0.38	0.38	0.39	0.37	0.28	0.36	0.36	0.33	0.33	0.36	0.35	0.31	0.33	0.38	0.3	0.32	0.34	0.29	0.3	0.32	0.25	0.25	0.22	0.2	0.19	0.21	0.21	0.22	0.22	0.24
75	0.52	0.5	0.48	0.5	0.47	0.52	0.5	0.5	0.49	0.49	0.5	0.48	0.48	0.6	0.45	0.5	0.49	0.47	0.45	0.44	0.44	0.46	0.44	0.37	0.41	0.41	0.38	0.42	0.42	0.4	0.36	0.37	0.47	0.33	0.36	0.38	0.33	0.34	0.36	0.28	0.28	0.23	0.21	0.21	0.22	0.23	0.26	0.23	0.25
85	0.42	0.4	0.38	0.4	0.39	0.41	0.39	0.39	0.39	0.39	0.37	0.38	0.39	0.45	0.36	0.39	0.34	0.37	0.37	0.35	0.36	0.36	0.36	0.28	0.32	0.33	0.31	0.32	0.32	0.32	0.29	0.3	0.34	0.27	0.29	0.3	0.26	0.26	0.29	0.23	0.21	0.18	0.16	0.17	0.17	0.17	0.19	0.19	0.18
106	0.47	0.44	0.42	0.44	0.43	0.46	0.44	0.43	0.44	0.44	0.42	0.42	0.43	0.53	0.4	0.44	0.4	0.42	0.4	0.4	0.39	0.41	0.39	0.3	0.38	0.38	0.35	0.36	0.39	0.38	0.33	0.36	0.42	0.31	0.34	0.36	0.3	0.32	0.34	0.28	0.28	0.25	0.21	0.21	0.22	0.22	0.23	0.23	0.25
118	0.5	0.47	0.46	0.47	0.46	0.5	0.48	0.46	0.47	0.47	0.45	0.45	0.45	0.56	0.43	0.47	0.44	0.43	0.43	0.43	0.43	0.45	0.4	0.33	0.4	0.41	0.38	0.39	0.42	0.4	0.37	0.38	0.45	0.34	0.35	0.38	0.32	0.35	0.36	0.3	0.32	0.28	0.24	0.24	0.25	0.28	0.29	0.24	0.26
109	0.44	0.42	0.4	0.42	0.41	0.43	0.41	0.41	0.41	0.42	0.39	0.4	0.41	0.49	0.38	0.42	0.37	0.4	0.39	0.38	0.37	0.38	0.37	0.3	0.35	0.35	0.33	0.34	0.35	0.34	0.31	0.33	0.38	0.28	0.31	0.33	0.29	0.29	0.32	0.25	0.25	0.22	0.19	0.18	0.21	0.21	0.21	0.21	0.23
111	0.45	0.43	0.41	0.43	0.42	0.44	0.43	0.42	0.43	0.43	0.41	0.41	0.41	0.51	0.39	0.43	0.38	0.4	0.4	0.39	0.38	0.4	0.37	0.31	0.36	0.37	0.34	0.36	0.38	0.37	0.32	0.34	0.4	0.31	0.33	0.35	0.29	0.32	0.34	0.28	0.29	0.25	0.22	0.2	0.24	0.24	0.24	0.23	0.25
101	0.47	0.45	0.43	0.45	0.43	0.47	0.45	0.44	0.44	0.45	0.42	0.43	0.44	0.52	0.41	0.44	0.4	0.42	0.41	0.4	0.4	0.41	0.4	0.33	0.38	0.39	0.36	0.37	0.38	0.38	0.33	0.35	0.41	0.32	0.35	0.36	0.32	0.32	0.34	0.29	0.28	0.25	0.22	0.2	0.23	0.23	0.23	0.24	0.24
112	0.45	0.43	0.41	0.43	0.41	0.44	0.42	0.42	0.42	0.43	0.4	0.41	0.42	0.49	0.39	0.42	0.37	0.4	0.39	0.38	0.38	0.39	0.39	0.31	0.35	0.37	0.33	0.34	0.36	0.35	0.31	0.34	0.4	0.3	0.33	0.35	0.3	0.3	0.34	0.26	0.26	0.23	0.21	0.2	0.22	0.21	0.21	0.22	0.24
114	0.49	0.47	0.45	0.48	0.46	0.49	0.47	0.46	0.47	0.47	0.45	0.46	0.46	0.54	0.44	0.47	0.43	0.45	0.44	0.43	0.43	0.44	0.43	0.36	0.41	0.41	0.39	0.4	0.41	0.4	0.37	0.39	0.44	0.35	0.37	0.39	0.34	0.35	0.38	0.31	0.31	0.28	0.26	0.25	0.27	0.27	0.26	0.27	0.29
113	0.45	0.43	0.42	0.43	0.42	0.45	0.43	0.42	0.43	0.43	0.41	0.41	0.42	0.5	0.39	0.43	0.38	0.42	0.4	0.39	0.39	0.4	0.39	0.32	0.36	0.37	0.34	0.36	0.36	0.36	0.32	0.34	0.39	0.3	0.33	0.35	0.31	0.31	0.34	0.27	0.26	0.23	0.21	0.2	0.23	0.22	0.21	0.22	0.24
95	0.46	0.44	0.42	0.44	0.43	0.46	0.44	0.43	0.44	0.45	0.42	0.43	0.43	0.51	0.4	0.44	0.4	0.42	0.41	0.4	0.4	0.41	0.4	0.33	0.38	0.38	0.36	0.37	0.38	0.37	0.34	0.36	0.4	0.32	0.34	0.36	0.31	0.32	0.34	0.28	0.28	0.25	0.22	0.21	0.23	0.23	0.23	0.24	0.25
58	0.53	0.51	0.5	0.51	0.5	0.53	0.52	0.51	0.51	0.51	0.5	0.5	0.5	0.59	0.48	0.51	0.5	0.48	0.48	0.47	0.47	0.49	0.46	0.41	0.45	0.46	0.42	0.46	0.45	0.44	0.42	0.42	0.49	0.39	0.4	0.42	0.37	0.39	0.4	0.35	0.34	0.31	0.26	0.29	0.29	0.3	0.32	0.24	0.25
103	0.51	0.48	0.47	0.49	0.47	0.51	0.49	0.49	0.48	0.49	0.47	0.47	0.47	0.58	0.45	0.49	0.47	0.47	0.45	0.44	0.43	0.45	0.44	0.36	0.41	0.41	0.39	0.39	0.42	0.4	0.36	0.39	0.48	0.34	0.37	0.41	0.35	0.35	0.38	0.29	0.3	0.26	0.24	0.23	0.25	0.26	0.26	0.26	0.3
91	0.49	0.47	0.45	0.47	0.45	0.48	0.46	0.46	0.46	0.46	0.45	0.45	0.45	0.54	0.43	0.47	0.43	0.44	0.43	0.42	0.42	0.44	0.42	0.35	0.4	0.41	0.38	0.4	0.41	0.4	0.37	0.38	0.43	0.34	0.36	0.38	0.33	0.35	0.36	0.31	0.3	0.27	0.23	0.24	0.24	0.25	0.26	0.25	0.26
105	0.5	0.47	0.45	0.47	0.46	0.49	0.47	0.46	0.47	0.47	0.46	0.45	0.46	0.55	0.43	0.47	0.44	0.45	0.44	0.43	0.42	0.44	0.42	0.36	0.41	0.41	0.38	0.41	0.42	0.4	0.36	0.39	0.45	0.34	0.37	0.39	0.34	0.36	0.38	0.31	0.32	0.27	0.25	0.24	0.25	0.26	0.28	0.27	0.28
121	0.49	0.46	0.46	0.46	0.45	0.49	0.47	0.45	0.47	0.46	0.44	0.44	0.45	0.54	0.44	0.47	0.42	0.43	0.44	0.43	0.43	0.45	0.41	0.33	0.41	0.41	0.39	0.38	0.43	0.41	0.38	0.39	0.47	0.36	0.38	0.41	0.34	0.37	0.4	0.31	0.34	0.29	0.27	0.27	0.27	0.3	0.3	0.28	0.28
115	0.5	0.48	0.46	0.48	0.47	0.49	0.48	0.47	0.48	0.48	0.46	0.46	0.47	0.54	0.44	0.48	0.45	0.46	0.45	0.44	0.43	0.45	0.43	0.37	0.41	0.42	0.39	0.41	0.41	0.41	0.37	0.39	0.43	0.36	0.37	0.39	0.35	0.35	0.37	0.31	0.3	0.28	0.26	0.26	0.27	0.26	0.27	0.27	0.29
90	0.49	0.47	0.46	0.48	0.46	0.49	0.48	0.47	0.47	0.47	0.45	0.46	0.46	0.55	0.44	0.47	0.43	0.45	0.44	0.43	0.43	0.45	0.43	0.35	0.41	0.42	0.39	0.4	0.42	0.41	0.37	0.39	0.45	0.35	0.38	0.4	0.34	0.36	0.38	0.31	0.31	0.28	0.25	0.25	0.25	0.27	0.28	0.26	0.27
119	0.53	0.5	0.5	0.51	0.49	0.53	0.51	0.5	0.5	0.5	0.48	0.49	0.48	0.58	0.48	0.5	0.49	0.48	0.47	0.47	0.47	0.49	0.45	0.38	0.45	0.45	0.43	0.44	0.47	0.45	0.42	0.43	0.5	0.39	0.41	0.44	0.38	0.41	0.42	0.35	0.36	0.33	0.3	0.31	0.31	0.34	0.35	0.31	0.33
120	0.52	0.5	0.49	0.49	0.48	0.52	0.5	0.49	0.49	0.49	0.47	0.47	0.48	0.56	0.47	0.49	0.46	0.47	0.46	0.46	0.46	0.47	0.44	0.38	0.44	0.44	0.42	0.42	0.45	0.43	0.4	0.41	0.48	0.38	0.4	0.43	0.37	0.39	0.42	0.34	0.34	0.31	0.29	0.29	0.3	0.32	0.32	0.29	0.3
100	0.48	0.46	0.44	0.46	0.44	0.47	0.46	0.45	0.45	0.45	0.43	0.44	0.44	0.53	0.42	0.46	0.4	0.43	0.42	0.41	0.41	0.42	0.41	0.34	0.39	0.4	0.37	0.38	0.39	0.39	0.34	0.36	0.41	0.33	0.35	0.36	0.32	0.33	0.35	0.29	0.28	0.24	0.22	0.21	0.24	0.23	0.23	0.23	0.24
80	0.56	0.54	0.52	0.54	0.53	0.56	0.54	0.54	0.54	0.54	0.53	0.53	0.53	0.63	0.5	0.54	0.54	0.52	0.5	0.49	0.49	0.51	0.49	0.46	0.46	0.48	0.45	0.51	0.47	0.46	0.43	0.43	0.53	0.41	0.43	0.45	0.4	0.41	0.42	0.35	0.34	0.31	0.28	0.31	0.31	0.31	0.32	0.28	0.28
[truncated: 74 more columns]
