# Supplementary material for: Tracing the Holocene hybrid origin of cultivated walnut in southwestern China
Source: For Res (Fayettev). 2026 May 15;6:e018. doi: 10.48130/forres-0026-0018 (PMC13253123; doi:10.48130/forres-0026-0018)
Supplement: Supplementary file 1 — Supplementary data to this article can be found online. [file forres-0026-0018-S1.zip › 10.48130_forres-0026-0018-Suppl-TableS9.xlsx]

## Sheet: Table S9
Table S9. Estimations of gene flow between pairs of groups as calculated in Migrate.
	To JR	To Hybrid1	To Hybrid2	To JS
	M (CI 95%)	M (CI 95%)	M (CI 95%)	M (CI 95%)
From JR	—	0.82 (0.60-1.027)	0.80 (0.59-1.00)	0.74 (0.52-0.95)
From Hybrid1	0.75 (0.54-0.76)	—	0.79 (0.57-1.00)	0.72 (0.50-0.92)
From Hybrid2	0.75 (0.53-0.95)	0.83 (0.61-1.04)	—	0.76 (0.54-0.97)
From JS	0.74 (0.53-0.95)	0.79 (0.57-1.00)	0.76 (0.54-0.96)	—
Note: M: Mean value of the estimator of migrants per generation; CI 95%: 95% confidence intervals of estimates.
